# Supplementary material for: Very early environmental enrichment protects against apoptosis and improves functional recovery from hypoxic–ischemic brain injury
Source: Front Mol Neurosci. 2023 Feb 7;15:1019173. doi: 10.3389/fnmol.2022.1019173 (PMC9942523; doi:10.3389/fnmol.2022.1019173)
Supplement: Supplementary file 2 [file Table_2.XLSX]

## Sheet: Hippocampus
Gene_Symbol	Description	Very early EE-Hippo/Very early SC-Hippo.fc
Slc6a3	solute carrier family 6 (neurotransmitter transporter, dopamine), member 3	70.272
Mir22	microRNA 22	49.1455
Syna	syncytin a	37.3863
Tbc1d24	TBC1 domain family, member 24	36.4601
Rc3h2	ring finger and CCCH-type zinc finger domains 2	34.2855
Atxn1	ataxin 1	34.0119
Pcdha6	protocadherin alpha 6	33.4887
Ndst4	N-deacetylase/N-sulfotransferase (heparin glucosaminyl) 4	32.9785
Trim2	tripartite motif-containing 2	30.3706
3110070M22Rik	RIKEN cDNA 3110070M22 gene	29.2071
2310002F09Rik	RIKEN cDNA 2310002F09 gene	27.4705
Iyd	iodotyrosine deiodinase	27.0117
Islr2	immunoglobulin superfamily containing leucine-rich repeat 2	26.7396
Ttr	transthyretin	24.5579
Pde11a	phosphodiesterase 11A	23.7382
Bbx	bobby sox HMG box containing	23.0978
Ano2	anoctamin 2	22.859
Slc18a2	solute carrier family 18 (vesicular monoamine), member 2	22.5439
Ahr	aryl-hydrocarbon receptor	21.8191
Dlk1	delta-like 1 homolog (Drosophila)	21.4318
Ptprt	protein tyrosine phosphatase, receptor type, T	21.1687
Gfra1	glial cell line derived neurotrophic factor family receptor alpha 1	19.8969
Gpr101	G protein-coupled receptor 101	19.5213
Cep85l	centrosomal protein 85-like	19.4489
Spink8	serine peptidase inhibitor, Kazal type 8	18.3567
Pde7b	phosphodiesterase 7B	17.7688
Lrrn4	leucine rich repeat neuronal 4	17.7105
Oca2	oculocutaneous albinism II	17.5491
Nkx2-9	NK2 homeobox 9	16.4787
Cnot6	CCR4-NOT transcription complex, subunit 6	15.3532
Dgkk	diacylglycerol kinase kappa	14.2633
Il20rb	interleukin 20 receptor beta	13.932
Kcnq5	potassium voltage-gated channel, subfamily Q, member 5	13.8148
Chst9	carbohydrate (N-acetylgalactosamine 4-0) sulfotransferase 9	13.7178
Gm44504	predicted readthrough transcript (NMD candidate), 44504	13.7002
Tmem254c	transmembrane protein 254c	13.6703
A230065H16Rik	RIKEN cDNA A230065H16 gene	13.6574
Ankrd6	ankyrin repeat domain 6	13.6128
Fam186b	family with sequence similarity 186, member B	13.5154
Npy2r	neuropeptide Y receptor Y2	13.4005
Slc4a5	solute carrier family 4, sodium bicarbonate cotransporter, member 5	13.1856
Prlr	prolactin receptor	12.6385
Arhgap36	Rho GTPase activating protein 36	12.5597
Cntnap5c	contactin associated protein-like 5C	12.4037
Rtl1	retrotransposon-like 1	12.3728
Slitrk6	SLIT and NTRK-like family, member 6	12.3091
Kcnh8	potassium voltage-gated channel, subfamily H (eag-related), member 8	12.0606
Chrna7	cholinergic receptor, nicotinic, alpha polypeptide 7	11.9605
Cacng6	calcium channel, voltage-dependent, gamma subunit 6	11.7413
Lrp12	low density lipoprotein-related protein 12	11.6689
Ido1	indoleamine 2,3-dioxygenase 1	11.6384
Apoo-ps	apolipoprotein O, pseudogene	11.5044
Atp2a1	ATPase, Ca++ transporting, cardiac muscle, fast twitch 1	11.5009
Defb1	defensin beta 1	10.583
A330070K13Rik	RIKEN cDNA A330070K13 gene	10.5525
Popdc3	popeye domain containing 3	10.5346
D630024D03Rik	RIKEN cDNA D630024D03 gene	10.3198
Grm5	glutamate receptor, metabotropic 5	10.3045
Kcne2	potassium voltage-gated channel, Isk-related subfamily, gene 2	10.1147
Acot4	acyl-CoA thioesterase 4	10.0753
Atp2c2	ATPase, Ca++ transporting, type 2C, member 2	9.97796
Tdo2	tryptophan 2,3-dioxygenase	9.74055
Car12	carbonic anhydrase 12	9.71422
Slc25a40	solute carrier family 25, member 40	9.59932
Lct	lactase	9.51794
Shisa6	shisa family member 6	9.50835
Lefty2	left-right determination factor 2	9.34972
Adamts3	a disintegrin-like and metallopeptidase (reprolysin type) with thrombospondin type 1 motif, 3	9.33578
4930426D05Rik	RIKEN cDNA 4930426D05 gene	9.31639
Nrl	neural retina leucine zipper gene	8.80775
BC049715	cDNA sequence BC049715	8.68117
Gm38667	predicted gene, 38667	8.66691
Esyt3	extended synaptotagmin-like protein 3	8.5149
Gm7120	predicted gene 7120	8.48811
Bves	blood vessel epicardial substance	8.429
BC039966	cDNA sequence BC039966	8.429
Arr3	arrestin 3, retinal	8.40095
OTTMUSG00000016609	predicted gene, OTTMUSG00000016609	8.27459
B930018H19Rik	RIKEN cDNA B930018H19 gene	8.26682
Pcdhb21	protocadherin beta 21	8.25888
Fibcd1	fibrinogen C domain containing 1	8.15476
Pcdha1	protocadherin alpha 1	7.94023
Six3	sine oculis-related homeobox 3	7.88134
Vil1	villin 1	7.84467
1700001G17Rik	RIKEN cDNA 1700001G17 gene	7.83873
Htr1f	5-hydroxytryptamine (serotonin) receptor 1F	7.83268
Tmprss9	transmembrane protease, serine 9	7.62764
Fam19a4	family with sequence similarity 19, member A4	7.60615
Arhgap21	Rho GTPase activating protein 21	7.49448
Adamts19	a disintegrin-like and metallopeptidase (reprolysin type) with thrombospondin type 1 motif, 19	7.40137
Kl	klotho	7.3945
Lrrc10b	leucine rich repeat containing 10B	7.3208
Fut2	fucosyltransferase 2	7.20545
Mir7080	microRNA 7080	7.11004
Dach2	dachshund 2 (Drosophila)	7.09831
Dsp	desmoplakin	7.03039
Clic6	chloride intracellular channel 6	6.82003
4933412O06Rik	RIKEN cDNA 4933412O06 gene	6.7792
Tenm1	teneurin transmembrane protein 1	6.7785
Hgf	hepatocyte growth factor	6.75079
Pcdh20	protocadherin 20	6.54515
Cpne7	copine VII	6.50616
Gm7008	predicted gene 7008	6.4505
Ptprv	protein tyrosine phosphatase, receptor type, V	6.41201
Setdb2	SET domain, bifurcated 2	6.39618
Vipr2	vasoactive intestinal peptide receptor 2	6.38269
Slc5a11	solute carrier family 5 (sodium/glucose cotransporter), member 11	6.24359
Crb1	crumbs family member 1, photoreceptor morphogenesis associated	6.21384
Stk32b	serine/threonine kinase 32B	6.13917
Rasd1	RAS, dexamethasone-induced 1	6.1367
Gprin3	GPRIN family member 3	6.11667
Th	tyrosine hydroxylase	6.09727
Epha6	Eph receptor A6	6.09203
Ptpn11	protein tyrosine phosphatase, non-receptor type 11	6.07413
Rnf8-cmtr1	Rnf8-cmtr1 readthrough	6.05327
4933427G17Rik	RIKEN cDNA 4933427G17 gene	5.93888
Agtr1a	angiotensin II receptor, type 1a	5.90255
Cdh23	cadherin 23 (otocadherin)	5.83706
Gm11413	predicted gene 11413	5.80325
Myo5b	myosin VB	5.68702
Drd5	dopamine receptor D5	5.68413
Sntb1	syntrophin, basic 1	5.68043
Grid2ip	glutamate receptor, ionotropic, delta 2 (Grid2) interacting protein 1	5.67098
Cabp7	calcium binding protein 7	5.66077
Gm11733	predicted gene 11733	5.61399
Pcdha4	protocadherin alpha 4	5.56658
Pakap	paralemmin A kinase anchor protein	5.54601
Amhr2	anti-Mullerian hormone type 2 receptor	5.48209
Chat	choline acetyltransferase	5.47432
Scn5a	sodium channel, voltage-gated, type V, alpha	5.45139
Crabp1	cellular retinoic acid binding protein I	5.4387
Espnl	espin-like	5.41754
Cul5	cullin 5	5.39931
5033404E19Rik	RIKEN cDNA 5033404E19 gene	5.38887
Chrna1	cholinergic receptor, nicotinic, alpha polypeptide 1 (muscle)	5.36345
Nkain3	Na+/K+ transporting ATPase interacting 3	5.34849
A330008L17Rik	RIKEN cDNA A330008L17 gene	5.33516
Impg1	interphotoreceptor matrix proteoglycan 1	5.3056
Slc26a10	solute carrier family 26, member 10	5.29324
Adra2b	adrenergic receptor, alpha 2b	5.24478
Klk8	kallikrein related-peptidase 8	5.22252
Polk	polymerase (DNA directed), kappa	5.20895
Gm20751	predicted gene, 20751	5.17879
Trpc4	transient receptor potential cation channel, subfamily C, member 4	5.15458
Cox8b	cytochrome c oxidase subunit VIIIb	5.15314
Slc10a4	solute carrier family 10 (sodium/bile acid cotransporter family), member 4	5.13425
Mettl11b	methyltransferase like 11B	5.11776
Gabrq	gamma-aminobutyric acid (GABA) A receptor, subunit theta	5.09492
Kcng2	potassium voltage-gated channel, subfamily G, member 2	5.05737
Mansc4	MANSC domain containing 4	5.05632
Gm17801	predicted gene, 17801	4.98206
Nr4a2	nuclear receptor subfamily 4, group A, member 2	4.95458
Aff2	AF4/FMR2 family, member 2	4.94339
Onecut2	one cut domain, family member 2	4.90493
Prr32	proline rich 32	4.87786
Nyx	nyctalopin	4.84928
Rab37	RAB37, member RAS oncogene family	4.81896
Zfp426	zinc finger protein 426	4.81375
Trh	thyrotropin releasing hormone	4.80601
Kcna3	potassium voltage-gated channel, shaker-related subfamily, member 3	4.77809
Mir6991	microRNA 6991	4.77474
Mir6904	microRNA 6904	4.77474
Hist1h3i	histone cluster 1, H3i	4.77474
DQ267100	snoRNA DQ267100	4.77474
Stum	RIKEN cDNA 6330403A02 gene	4.76982
Htr4	5 hydroxytryptamine (serotonin) receptor 4	4.70441
Irs4	insulin receptor substrate 4	4.62251
Calb2	calbindin 2	4.62211
Sds	serine dehydratase	4.61785
D630045J12Rik	RIKEN cDNA D630045J12 gene	4.5995
Tcfl5	transcription factor-like 5 (basic helix-loop-helix)	4.59934
Dpf3	D4, zinc and double PHD fingers, family 3	4.59688
Pdpr	pyruvate dehydrogenase phosphatase regulatory subunit	4.57606
Ankrd2	ankyrin repeat domain 2 (stretch responsive muscle)	4.57146
Gm6787	predicted gene 6787	4.57146
Gm10190	predicted gene 10190	4.56514
4930452G13Rik	RIKEN cDNA 4930452G13 gene	4.5441
Rxfp1	relaxin/insulin-like family peptide receptor 1	4.53362
Pcdha12	protocadherin alpha 12	4.50675
Gm16712	predicted gene, 16712	4.49865
Sh3bp5	SH3-domain binding protein 5 (BTK-associated)	4.46646
Stc1	stanniocalcin 1	4.42348
Cndp1	carnosine dipeptidase 1 (metallopeptidase M20 family)	4.42308
Ube2v1	ubiquitin-conjugating enzyme E2 variant 1	4.39527
A330076C08Rik	RIKEN cDNA A330076C08 gene	4.36844
F5	coagulation factor V	4.35406
Lefty1	left right determination factor 1	4.31877
Prox1	prospero homeobox 1	4.3144
Arhgap12	Rho GTPase activating protein 12	4.2948
Scn9a	sodium channel, voltage-gated, type IX, alpha	4.29242
Nr3c2	nuclear receptor subfamily 3, group C, member 2	4.2895
Fgl1	fibrinogen-like protein 1	4.25013
Ccdc157	coiled-coil domain containing 157	4.24201
Tmem116	transmembrane protein 116	4.23885
Tro	trophinin	4.23659
Gm15694	predicted gene 15694	4.21982
4930511M06Rik	RIKEN cDNA 4930511M06 gene	4.21982
Prkcd	protein kinase C, delta	4.20526
Trpm3	transient receptor potential cation channel, subfamily M, member 3	4.16645
1810041H14Rik	RIKEN cDNA 1810041H14 gene	4.13894
Murc	muscle-related coiled-coil protein	4.13435
Pkd1l3	polycystic kidney disease 1 like 3	4.13435
AW551984	expressed sequence AW551984	4.13024
Gm16702	predicted gene, 16702	4.12942
Crym	crystallin, mu	4.12757
A830052D11Rik	RIKEN cDNA A830052D11 gene	4.11619
Folh1	folate hydrolase 1	4.11335
Pcsk9	proprotein convertase subtilisin/kexin type 9	4.10478
Gm20754	predicted gene, 20754	4.10084
Doc2b	double C2, beta	4.09328
St18	suppression of tumorigenicity 18	4.08692
Avp	arginine vasopressin	4.07388
Gm19461	predicted gene, 19461	4.05197
Oxgr1	oxoglutarate (alpha-ketoglutarate) receptor 1	4.03903
Crhr2	corticotropin releasing hormone receptor 2	4.0278
A230072E10Rik	RIKEN cDNA A230072E10 gene	4.02562
Myh8	myosin, heavy polypeptide 8, skeletal muscle, perinatal	4.01726
Has1	hyaluronan synthase1	4.01726
Zfp804a	zinc finger protein 804A	4.01032
Gabre	gamma-aminobutyric acid (GABA) A receptor, subunit epsilon	3.99687
Mir7673	microRNA 7673	3.9963
Pkp2	plakophilin 2	3.98707
Scube2	signal peptide, CUB domain, EGF-like 2	3.9665
Dio3	deiodinase, iodothyronine type III	3.92976
Nhlh2	nescient helix loop helix 2	3.92403
Lima1	LIM domain and actin binding 1	3.88803
Teddm2	transmembrane epididymal family member 2	3.88615
Gstm6	glutathione S-transferase, mu 6	3.87786
Lhx9	LIM homeobox protein 9	3.83105
Bhlhe23	basic helix-loop-helix family, member e23	3.82535
Pgam2	phosphoglycerate mutase 2	3.81718
Rerg	RAS-like, estrogen-regulated, growth-inhibitor	3.80882
H2-M5	histocompatibility 2, M region locus 5	3.80153
Trhr	thyrotropin releasing hormone receptor	3.8015
Umodl1	uromodulin-like 1	3.79551
Slit1	slit homolog 1 (Drosophila)	3.7942
Cbarp	calcium channel, voltage-dependent, beta subunit associated regulatory protein	3.78006
Rp2	retinitis pigmentosa 2 homolog	3.75937
Tnfaip8l3	tumor necrosis factor, alpha-induced protein 8-like 3	3.74562
Fgf16	fibroblast growth factor 16	3.73876
Nts	neurotensin	3.73391
Oprk1	opioid receptor, kappa 1	3.73061
Crlf1	cytokine receptor-like factor 1	3.72914
Gucy1b2	guanylate cyclase 1, soluble, beta 2	3.71274
Smpx	small muscle protein, X-linked	3.71274
Mirt1	myocardial infarction associated transcript 1	3.69552
Krt73	keratin 73	3.69115
Dcun1d1	DCN1, defective in cullin neddylation 1, domain containing 1 (S. cerevisiae)	3.67996
Nmbr	neuromedin B receptor	3.67732
Cpa6	carboxypeptidase A6	3.65432
Cul4b	cullin 4B	3.64648
9530062K07Rik	RIKEN cDNA 9530062K07 gene	3.63993
Magel2	melanoma antigen, family L, 2	3.63517
Uhmk1	U2AF homology motif (UHM) kinase 1	3.62634
Fancd2os	Fancd2 opposite strand	3.61684
Epn3	epsin 3	3.61323
Slc26a4	solute carrier family 26, member 4	3.60626
Ldoc1	leucine zipper, down-regulated in cancer 1	3.60603
Orai2	ORAI calcium release-activated calcium modulator 2	3.59423
Strn3	striatin, calmodulin binding protein 3	3.59384
Apoh	apolipoprotein H	3.57067
2810408A11Rik	RIKEN cDNA 2810408A11 gene	3.57067
Cfap61	cilia and flagella associated protein 61	3.57067
Scn3b	sodium channel, voltage-gated, type III, beta	3.57034
Cpne6	copine VI	3.56946
Sertm1	serine rich and transmembrane domain containing 1	3.56165
Rimbp3	RIMS binding protein 3	3.55813
Wfs1	Wolfram syndrome 1 homolog (human)	3.55792
Mrap2	melanocortin 2 receptor accessory protein 2	3.55311
Rgs9bp	regulator of G-protein signalling 9 binding protein	3.54726
Dock9	dedicator of cytokinesis 9	3.54344
Epha3	Eph receptor A3	3.53926
Dlg5	discs, large homolog 5 (Drosophila)	3.53115
Plekhd1	pleckstrin homology domain containing, family D (with coiled-coil domains) member 1	3.52859
Tacr1	tachykinin receptor 1	3.52315
Inadl	InaD-like (Drosophila)	3.51338
Pirt	phosphoinositide-interacting regulator of transient receptor potential channels	3.51172
Cd2bp2	CD2 antigen (cytoplasmic tail) binding protein 2	3.49689
Ecel1	endothelin converting enzyme-like 1	3.48638
Wfdc2	WAP four-disulfide core domain 2	3.46769
Kcnj5	potassium inwardly-rectifying channel, subfamily J, member 5	3.46504
Chrm2	cholinergic receptor, muscarinic 2, cardiac	3.46464
Pdzd3	PDZ domain containing 3	3.4606
Gnmt	glycine N-methyltransferase	3.45527
Hcrtr1	hypocretin (orexin) receptor 1	3.43907
Lancl3	LanC lantibiotic synthetase component C-like 3 (bacterial)	3.42769
Opn1mw	opsin 1 (cone pigments), medium-wave-sensitive (color blindness, deutan)	3.41941
Hist3h2bb-ps	histone cluster 3, H2bb, pseudogene	3.40575
Accsl	1-aminocyclopropane-1-carboxylate synthase (non-functional)-like	3.40575
9530026P05Rik	RIKEN cDNA 9530026P05 gene	3.40575
Upk1b	uroplakin 1B	3.40388
9330117O12Rik	RIKEN cDNA 9330117O12 gene	3.40388
Rtp1	receptor transporter protein 1	3.40095
Siah3	seven in absentia homolog 3 (Drosophila)	3.39166
AI115009	expressed sequence AI115009	3.38849
Cryga	crystallin, gamma A	3.38747
Tex15	testis expressed gene 15	3.36041
Tbata	thymus, brain and testes associated	3.3546
Barhl2	BarH-like 2 (Drosophila)	3.34877
Scel	sciellin	3.34374
Srms	src-related kinase lacking C-terminal regulatory tyrosine and N-terminal myristylation sites	3.33968
Mir6982	microRNA 6982	3.33968
Mir377	microRNA 377	3.33968
Gabra5	gamma-aminobutyric acid (GABA) A receptor, subunit alpha 5	3.33962
Ret	ret proto-oncogene	3.33346
Rpl3l	ribosomal protein L3-like	3.33314
Sec14l3	SEC14-like lipid binding 3	3.31835
Tunar	Tcl1 upstream neural differentiation associated RNA	3.31004
Slc29a4	solute carrier family 29 (nucleoside transporters), member 4	3.3045
Fign	fidgetin	3.30316
Gpr151	G protein-coupled receptor 151	3.29059
Tmem74	transmembrane protein 74	3.27393
Cdh9	cadherin 9	3.26873
Wnt9b	wingless-type MMTV integration site family, member 9B	3.2616
Wdr37	WD repeat domain 37	3.26004
Pld5	phospholipase D family, member 5	3.24295
Dgkb	diacylglycerol kinase, beta	3.24193
Mas1	MAS1 oncogene	3.23847
Acvr1c	activin A receptor, type IC	3.21789
Mir191	microRNA 191	3.21787
Atp6v0c-ps2	ATPase, H+ transporting, lysosomal V0 subunit C, pseudogene 2	3.21787
Mir345	microRNA 345	3.21787
Mir369	microRNA 369	3.21787
Mir541	microRNA 541	3.21787
Ttn	titin	3.21527
B930025P03Rik	RIKEN cDNA B930025P03 gene	3.20905
Chrm5	cholinergic receptor, muscarinic 5	3.20905
BB218582	expressed sequence BB218582	3.20869
Neto1	neuropilin (NRP) and tolloid (TLL)-like 1	3.20728
Prss35	protease, serine 35	3.20663
Car5a	carbonic anhydrase 5a, mitochondrial	3.19465
Gdap10	ganglioside-induced differentiation-associated-protein 10	3.19465
Rps15a-ps4	ribosomal protein S15A, pseudogene 4	3.18953
Magix	MAGI family member, X-linked	3.18953
Atp4a	ATPase, H+/K+ exchanging, gastric, alpha polypeptide	3.18873
Wipf3	WAS/WASL interacting protein family, member 3	3.18765
Wbscr17	Williams-Beuren syndrome chromosome region 17 homolog (human)	3.17969
Gm14308	predicted gene 14308	3.17834
Canx	calnexin	3.17539
Usp3	ubiquitin specific peptidase 3	3.17491
Zdhhc23	zinc finger, DHHC domain containing 23	3.1491
C130080G10Rik	RIKEN cDNA C130080G10 gene	3.14447
Tcf7l2	transcription factor 7 like 2, T cell specific, HMG box	3.14253
Vwce	von Willebrand factor C and EGF domains	3.1371
Ccno	cyclin O	3.12547
Ccdc18	coiled-coil domain containing 18	3.12403
St6galnac5	ST6 (alpha-N-acetyl-neuraminyl-2,3-beta-galactosyl-1,3)-N-acetylgalactosaminide alpha-2,6-sialyltransferase 5	3.11156
Mir1839	microRNA 1839	3.10448
Mtag2	metastasis associated gene 2	3.09866
Tnnt1	troponin T1, skeletal, slow	3.08838
Hs6st3	heparan sulfate 6-O-sulfotransferase 3	3.08518
Ccl28	chemokine (C-C motif) ligand 28	3.06217
Zfp189	zinc finger protein 189	3.06212
Npy5r	neuropeptide Y receptor Y5	3.05926
Pnma5	paraneoplastic antigen family 5	3.05894
Rbm46	RNA binding motif protein 46	3.05894
Has3	hyaluronan synthase 3	3.0562
Ccnjl	cyclin J-like	3.05344
Pappa2	pappalysin 2	3.04973
Tacr3	tachykinin receptor 3	3.04751
1600029O15Rik	RIKEN cDNA 1600029O15 gene	3.03424
Als2	amyotrophic lateral sclerosis 2 (juvenile)	3.02973
P2rx3	purinergic receptor P2X, ligand-gated ion channel, 3	3.02944
Mstn	myostatin	3.01197
Pbld2	phenazine biosynthesis-like protein domain containing 2	3.00939
Sipa1l3	signal-induced proliferation-associated 1 like 3	3.00505
C130060C02Rik	RIKEN cDNA C130060C02 gene	3.00241
1110015O18Rik	RIKEN cDNA 1110015O18 gene	3.00241
Htr2a	5-hydroxytryptamine (serotonin) receptor 2A	2.99901
Znrf1	zinc and ring finger 1	2.98031
Lurap1l	leucine rich adaptor protein 1-like	2.97698
Tanc1	tetratricopeptide repeat, ankyrin repeat and coiled-coil containing 1	2.96945
Sema3e	sema domain, immunoglobulin domain (Ig), short basic domain, secreted, (semaphorin) 3E	2.96665
Gria1	glutamate receptor, ionotropic, AMPA1 (alpha 1)	2.9618
Necab2	N-terminal EF-hand calcium binding protein 2	2.9586
Garem	GRB2 associated, regulator of MAPK1	2.94967
Mafa	v-maf musculoaponeurotic fibrosarcoma oncogene family, protein A (avian)	2.94681
1700028K03Rik	RIKEN cDNA 1700028K03 gene	2.94681
Olfm4	olfactomedin 4	2.93754
A730020E08Rik	RIKEN cDNA A730020E08 gene	2.93241
Adamts14	a disintegrin-like and metallopeptidase (reprolysin type) with thrombospondin type 1 motif, 14	2.93237
Rgn	regucalcin	2.93185
Gm10069	predicted gene 10069	2.93185
Kcng1	potassium voltage-gated channel, subfamily G, member 1	2.92967
Iqcj	IQ motif containing J	2.92909
Gpx6	glutathione peroxidase 6	2.92909
Mgat4c	MGAT4 family, member C	2.92788
Kctd4	potassium channel tetramerisation domain containing 4	2.91405
Icam4	intercellular adhesion molecule 4, Landsteiner-Wiener blood group	2.9126
Gucy2f	guanylate cyclase 2f	2.9126
Cyp4b1	cytochrome P450, family 4, subfamily b, polypeptide 1	2.90261
Neurog2	neurogenin 2	2.90128
Erc2	ELKS/RAB6-interacting/CAST family member 2	2.89823
Thsd7b	thrombospondin, type I, domain containing 7B	2.89206
Dach1	dachshund 1 (Drosophila)	2.88599
Tdg	thymine DNA glycosylase	2.88338
Synpr	synaptoporin	2.88118
Prdm10	PR domain containing 10	2.87959
Sh2b3	SH2B adaptor protein 3	2.87406
Dcc	deleted in colorectal carcinoma	2.8725
Htr1b	5-hydroxytryptamine (serotonin) receptor 1B	2.87148
Mdga1	MAM domain containing glycosylphosphatidylinositol anchor 1	2.865
Nos2	nitric oxide synthase 2, inducible	2.86034
Brd4	bromodomain containing 4	2.85944
Vps13d	vacuolar protein sorting 13D	2.84742
Colq	collagen-like tail subunit (single strand of homotrimer) of asymmetric acetylcholinesterase	2.83973
Heph	hephaestin	2.83568
Reep6	receptor accessory protein 6	2.83285
Mir412	microRNA 412	2.82565
4933427I22Rik	RIKEN cDNA 4933427I22 gene	2.82565
Ddx4	DEAD (Asp-Glu-Ala-Asp) box polypeptide 4	2.82086
Ephb2	Eph receptor B2	2.81904
9430065F17Rik	RIKEN cDNA 9430065F17 gene	2.81343
Rab38	RAB38, member RAS oncogene family	2.81081
Olfr316	olfactory receptor 316	2.80647
Cpne4	copine IV	2.79545
Enox2	ecto-NOX disulfide-thiol exchanger 2	2.79529
Lrp1b	low density lipoprotein-related protein 1B (deleted in tumors)	2.78451
Dock4	dedicator of cytokinesis 4	2.78371
Traip	TRAF-interacting protein	2.78317
1700024F13Rik	RIKEN cDNA 1700024F13 gene	2.77688
Dcaf12l2	DDB1 and CUL4 associated factor 12-like 2	2.77365
Arhgap40	Rho GTPase activating protein 40	2.77246
Il25	interleukin 25	2.77246
Gm16793	predicted gene, 16793	2.77246
Mir8094	microRNA 8094	2.77246
Ak5	adenylate kinase 5	2.76346
Creb3l3	cAMP responsive element binding protein 3-like 3	2.76007
Stk26	serine/threonine kinase 26	2.75894
Palm3	paralemmin 3	2.75868
Recql4	RecQ protein-like 4	2.7556
Fam159b	family with sequence similarity 159, member B	2.75545
Fktn	fukutin	2.7461
Baiap3	BAI1-associated protein 3	2.74156
Alox8	arachidonate 8-lipoxygenase	2.74041
2410137M14Rik	RIKEN cDNA 2410137M14 gene	2.74007
Mst1r	macrophage stimulating 1 receptor (c-met-related tyrosine kinase)	2.73862
Mroh5	maestro heat-like repeat family member 5	2.7362
Ucp3	uncoupling protein 3 (mitochondrial, proton carrier)	2.73479
Gpr161	G protein-coupled receptor 161	2.73435
Nat8f2	N-acetyltransferase 8 (GCN5-related) family member 2	2.73333
Rgs14	regulator of G-protein signaling 14	2.73249
Wdfy2	WD repeat and FYVE domain containing 2	2.73229
Adora2a	adenosine A2a receptor	2.72879
Cntnap3	contactin associated protein-like 3	2.72565
Klhl3	kelch-like 3	2.7252
Gm2115	predicted gene 2115	2.7166
C77370	expressed sequence C77370	2.71103
Zkscan16	zinc finger with KRAB and SCAN domains 16	2.70521
Gm5803	predicted gene 5803	2.7026
Cldn2	claudin 2	2.69613
Rhno1	RAD9-HUS1-RAD1 interacting nuclear orphan 1	2.68539
Bdnf	brain derived neurotrophic factor	2.6816
Cldn3	claudin 3	2.68157
Hpca	hippocalcin	2.67674
6720468P15Rik	RIKEN cDNA 6720468P15 gene	2.67417
1700110C19Rik	RIKEN cDNA 1700110C19 gene	2.67417
5730409E04Rik	RIKEN cDNA 5730409E04Rik gene	2.66826
Slc7a14	solute carrier family 7 (cationic amino acid transporter, y+ system), member 14	2.66771
Wasf3	WAS protein family, member 3	2.65375
Gpr149	G protein-coupled receptor 149	2.64853
Fstl5	follistatin-like 5	2.6457
Mtcp1	mature T cell proliferation 1	2.64037
Zfp382	zinc finger protein 382	2.63708
Pth2r	parathyroid hormone 2 receptor	2.63503
LOC105246056	uncharacterized LOC105246056	2.631
Pcp4	Purkinje cell protein 4	2.6262
Phyhipl	phytanoyl-CoA hydroxylase interacting protein-like	2.62066
Bok	BCL2-related ovarian killer	2.62063
Bhlha9	basic helix-loop-helix family, member a9	2.61661
Csmd3	CUB and Sushi multiple domains 3	2.61403
Syt17	synaptotagmin XVII	2.60784
Sstr4	somatostatin receptor 4	2.60404
Slc35d3	solute carrier family 35, member D3	2.60363
Hltf	helicase-like transcription factor	2.59959
Lmo3	LIM domain only 3	2.59924
2610305D13Rik	RIKEN cDNA 2610305D13 gene	2.59866
Epha7	Eph receptor A7	2.59674
2410004I01Rik	RIKEN cDNA 2410004I01 gene	2.59133
Slc18a1	solute carrier family 18 (vesicular monoamine), member 1	2.58994
Esrrb	estrogen related receptor, beta	2.58826
Klhl4	kelch-like 4	2.58379
Bspry	B-box and SPRY domain containing	2.58373
Adgrg2	adhesion G protein-coupled receptor G2	2.58226
Kcnj14	potassium inwardly-rectifying channel, subfamily J, member 14	2.58005
Slc17a8	solute carrier family 17 (sodium-dependent inorganic phosphate cotransporter), member 8	2.57807
Grip1	glutamate receptor interacting protein 1	2.5771
1810041L15Rik	RIKEN cDNA 1810041L15 gene	2.57311
Sebox	SEBOX homeobox	2.57218
Bdkrb2	bradykinin receptor, beta 2	2.57024
Neurod6	neurogenic differentiation 6	2.57014
Rapgef5	Rap guanine nucleotide exchange factor (GEF) 5	2.57005
Epm2a	epilepsy, progressive myoclonic epilepsy, type 2 gene alpha	2.56498
F630042J09Rik	RIKEN cDNA F630042J09 gene	2.56137
Gpr22	G protein-coupled receptor 22	2.55806
A530072M11Rik	RIKEN cDNA gene A530072M11	2.55675
Cept1	choline/ethanolaminephosphotransferase 1	2.5482
Snord88c	small nucleolar RNA, C/D box 88C	2.54681
Ydjc	YdjC homolog (bacterial)	2.54225
Fhl4	four and a half LIM domains 4	2.54064
Gng8	guanine nucleotide binding protein (G protein), gamma 8	2.53577
D430019H16Rik	RIKEN cDNA D430019H16 gene	2.53451
2900009J06Rik	RIKEN cDNA 2900009J06 gene	2.52694
C030018K13Rik	RIKEN cDNA C030018K13 gene	2.52348
Gatad2b	GATA zinc finger domain containing 2B	2.52066
Jsrp1	junctional sarcoplasmic reticulum protein 1	2.51981
2610042L04Rik	RIKEN cDNA 2610042L04 gene	2.51979
Mir7019	microRNA 7019	2.51849
Snord87	small nucleolar RNA, C/D box 87	2.51849
Mir7046	microRNA 7046	2.51849
Pde10a	phosphodiesterase 10A	2.51524
Ptgs2	prostaglandin-endoperoxide synthase 2	2.51304
Edaradd	EDAR (ectodysplasin-A receptor)-associated death domain	2.51107
Filip1	filamin A interacting protein 1	2.50974
Spock3	sparc/osteonectin, cwcv and kazal-like domains proteoglycan 3	2.50754
Hmgcs1	3-hydroxy-3-methylglutaryl-Coenzyme A synthase 1	2.50711
Ntng1	netrin G1	2.50704
Steap1	six transmembrane epithelial antigen of the prostate 1	2.50403
Ppp4r4	protein phosphatase 4, regulatory subunit 4	2.50247
Cps1	carbamoyl-phosphate synthetase 1	2.50239
Snca	synuclein, alpha	2.50017
LOC432842	uncharacterized LOC432842	2.49964
Homer3	homer scaffolding protein 3	2.49769
Nr4a3	nuclear receptor subfamily 4, group A, member 3	2.49688
Hap1	huntingtin-associated protein 1	2.49292
Zpbp	zona pellucida binding protein	2.48513
Igbp1b	immunoglobulin (CD79A) binding protein 1b	2.47667
Mir425	microRNA 425	2.47667
Frzb	frizzled-related protein	2.47583
Dok6	docking protein 6	2.47168
Smyd1	SET and MYND domain containing 1	2.4709
Gm10658	predicted gene 10658	2.4704
Sprtn	SprT-like N-terminal domain	2.46814
Gpr52	G protein-coupled receptor 52	2.46565
Cstad	CSA-conditional, T cell activation-dependent protein	2.46354
Slc44a5	solute carrier family 44, member 5	2.46184
Gck	glucokinase	2.4616
Pcdhgb2	protocadherin gamma subfamily B, 2	2.45804
Tll1	tolloid-like	2.45628
Zbtb8b	zinc finger and BTB domain containing 8b	2.45471
Syt10	synaptotagmin X	2.44831
B3gat2	beta-1,3-glucuronyltransferase 2 (glucuronosyltransferase S)	2.44658
Celf1	CUGBP, Elav-like family member 1	2.44416
Hdac9	histone deacetylase 9	2.44271
Ddx6	DEAD (Asp-Glu-Ala-Asp) box polypeptide 6	2.44035
Mir6918	microRNA 6918	2.43943
Mir6919	microRNA 6919	2.43943
Hist1h3g	histone cluster 1, H3g	2.43943
Mir138-1	microRNA 138-1	2.43943
Snord14a	small nucleolar RNA, C/D box 14A	2.43943
Mir7662	microRNA 7662	2.43943
Mir6992	microRNA 6992	2.43943
Mir221	microRNA 221	2.43943
9130019P16Rik	RIKEN cDNA 9130019P16 gene	2.43414
Mir3060	microRNA 3060	2.43414
Sntg1	syntrophin, gamma 1	2.43297
Fgf13	fibroblast growth factor 13	2.43234
Jph1	junctophilin 1	2.42681
Rimkla	ribosomal modification protein rimK-like family member A	2.4256
Hs3st4	heparan sulfate (glucosamine) 3-O-sulfotransferase 4	2.42483
Tmem255a	transmembrane protein 255A	2.42224
Gm14430	predicted gene 14430	2.41947
Bcl11b	B cell leukemia/lymphoma 11B	2.41487
Mkrn3	makorin, ring finger protein, 3	2.41467
Gpr165	G protein-coupled receptor 165	2.41137
Cacna2d2	calcium channel, voltage-dependent, alpha 2/delta subunit 2	2.40833
Klhl2	kelch-like 2, Mayven	2.40318
Magee2	melanoma antigen, family E, 2	2.40263
Rab40b	Rab40B, member RAS oncogene family	2.4006
Gm16938	predicted gene, 16938	2.39996
Iqgap2	IQ motif containing GTPase activating protein 2	2.39591
Plppr4	phospholipid phosphatase related 4	2.395
Slc7a2	solute carrier family 7 (cationic amino acid transporter, y+ system), member 2	2.39411
Neurod1	neurogenic differentiation 1	2.38757
Oxtr	oxytocin receptor	2.38173
Kit	kit oncogene	2.37928
Peg10	paternally expressed 10	2.37633
BC049352	cDNA sequence BC049352	2.37618
Pgpep1l	pyroglutamyl-peptidase I-like	2.37618
Zfp114	zinc finger protein 114	2.37313
Grm1	glutamate receptor, metabotropic 1	2.37261
Arsj	arylsulfatase J	2.37076
Ntf3	neurotrophin 3	2.36906
Enpp2	ectonucleotide pyrophosphatase/phosphodiesterase 2	2.36767
Prkcg	protein kinase C, gamma	2.36641
Usp46	ubiquitin specific peptidase 46	2.36482
Ptk2b	PTK2 protein tyrosine kinase 2 beta	2.36059
Snora61	small nucleolar RNA, H/ACA box 61	2.35544
Cers3	ceramide synthase 3	2.35544
Gpr12	G-protein coupled receptor 12	2.35328
Foxr2	forkhead box R2	2.35286
Megf9	multiple EGF-like-domains 9	2.35217
Ptpn20	protein tyrosine phosphatase, non-receptor type 20	2.351
Piwil1	piwi-like RNA-mediated gene silencing 1	2.35028
Fam227b	family with sequence similarity 227, member B	2.35028
Htr3a	5-hydroxytryptamine (serotonin) receptor 3A	2.34861
Grhl1	grainyhead-like 1 (Drosophila)	2.34694
Sla2	Src-like-adaptor 2	2.34679
Rcor1	REST corepressor 1	2.34371
Adarb2	adenosine deaminase, RNA-specific, B2	2.34241
Ssh1	slingshot homolog 1 (Drosophila)	2.34078
Olfml2b	olfactomedin-like 2B	2.34028
Dmxl2	Dmx-like 2	2.34002
Fam131c	family with sequence similarity 131, member C	2.33771
Dgkg	diacylglycerol kinase, gamma	2.33567
Rxfp3	relaxin family peptide receptor 3	2.33262
Sostdc1	sclerostin domain containing 1	2.33218
Esrrg	estrogen-related receptor gamma	2.33165
Zcchc12	zinc finger, CCHC domain containing 12	2.3312
4933417O13Rik	RIKEN cDNA 4933417O13 gene	2.3306
Alkbh8	alkB homolog 8, tRNA methyltransferase	2.32981
Pcdh17	protocadherin 17	2.32396
Galnt18	UDP-N-acetyl-alpha-D-galactosamine:polypeptide N-acetylgalactosaminyltransferase 18	2.32332
Idi1	isopentenyl-diphosphate delta isomerase	2.32249
Ldlr	low density lipoprotein receptor	2.32223
C630043F03Rik	RIKEN cDNA C630043F03 gene	2.32186
Map3k13	mitogen-activated protein kinase kinase kinase 13	2.31767
Foxo6	forkhead box O6	2.31674
Nell1	NEL-like 1	2.31571
Fam150b	family with sequence similarity 150, member B	2.30771
Slco2a1	solute carrier organic anion transporter family, member 2a1	2.30738
Lrrn2	leucine rich repeat protein 2, neuronal	2.30657
Gpr63	G protein-coupled receptor 63	2.30549
Zap70	zeta-chain (TCR) associated protein kinase	2.30248
Syndig1l	synapse differentiation inducing 1 like	2.30142
Kcnh6	potassium voltage-gated channel, subfamily H (eag-related), member 6	2.29564
Bank1	B cell scaffold protein with ankyrin repeats 1	2.29357
Naip1	NLR family, apoptosis inhibitory protein 1	2.29207
Glra2	glycine receptor, alpha 2 subunit	2.28478
Nlrp6	NLR family, pyrin domain containing 6	2.27975
Spred2	sprouty-related, EVH1 domain containing 2	2.27896
Ppp1r17	protein phosphatase 1, regulatory subunit 17	2.27728
Cntnap5b	contactin associated protein-like 5B	2.27536
Dmc1	DNA meiotic recombinase 1	2.27472
Trpc5	transient receptor potential cation channel, subfamily C, member 5	2.27328
Gt(ROSA)26Sor	gene trap ROSA 26, Philippe Soriano	2.272
Calca	calcitonin/calcitonin-related polypeptide, alpha	2.2716
Icam5	intercellular adhesion molecule 5, telencephalin	2.2715
Aspdh	aspartate dehydrogenase domain containing	2.27082
Ryr3	ryanodine receptor 3	2.27033
Plk5	polo-like kinase 5	2.27
Mir343	microRNA 343	2.26798
Unc13c	unc-13 homolog C (C. elegans)	2.26742
Prdm8	PR domain containing 8	2.26731
Arl5b	ADP-ribosylation factor-like 5B	2.26681
Lrrtm1	leucine rich repeat transmembrane neuronal 1	2.2637
Psmb11	proteasome (prosome, macropain) subunit, beta type, 11	2.26255
Tgm4	transglutaminase 4 (prostate)	2.26255
Actn3	actinin alpha 3	2.26247
Odf3l2	outer dense fiber of sperm tails 3-like 2	2.26127
Mum1l1	melanoma associated antigen (mutated) 1-like 1	2.25949
Fam196b	family with sequence similarity 196, member B	2.25945
Rab9b	RAB9B, member RAS oncogene family	2.25862
Reps2	RALBP1 associated Eps domain containing protein 2	2.25797
Ankrd63	ankyrin repeat domain 63	2.25525
Recql	RecQ protein-like	2.25508
Zfp800	zinc finger protein 800	2.25388
Rem2	rad and gem related GTP binding protein 2	2.25357
5330434G04Rik	RIKEN cDNA 5330434G04 gene	2.25293
Zdhhc22	zinc finger, DHHC-type containing 22	2.25246
Ddn	dendrin	2.25193
Mctp1	multiple C2 domains, transmembrane 1	2.25046
Nexn	nexilin	2.24924
Serpina9	serine (or cysteine) peptidase inhibitor, clade A (alpha-1 antiproteinase, antitrypsin), member 9	2.24921
Nptxr	neuronal pentraxin receptor	2.24723
Ppm1e	protein phosphatase 1E (PP2C domain containing)	2.24611
1700084E18Rik	RIKEN cDNA 1700084E18 gene	2.24471
Pms1	postmeiotic segregation increased 1 (S. cerevisiae)	2.2447
Arhgap6	Rho GTPase activating protein 6	2.24428
Sema5a	sema domain, seven thrombospondin repeats (type 1 and type 1-like), transmembrane domain (TM) and short cytoplasmic domain, (semaphorin) 5A	2.24153
Panct2	pluripotency-associated noncoding transcript 2	2.24133
Crim1	cysteine rich transmembrane BMP regulator 1 (chordin like)	2.24106
Nxph1	neurexophilin 1	2.23717
Gm15867	predicted gene 15867	2.23377
Lgals12	lectin, galactose binding, soluble 12	2.23275
Cbln4	cerebellin 4 precursor protein	2.23225
Glp2r	glucagon-like peptide 2 receptor	2.22843
Usp51	ubiquitin specific protease 51	2.22755
Synpo2l	synaptopodin 2-like	2.22419
B230209E15Rik	RIKEN cDNA B230209E15 gene	2.22126
Ngb	neuroglobin	2.22035
Hcn4	hyperpolarization-activated, cyclic nucleotide-gated K+ 4	2.21951
Gm2011	predicted gene 2011	2.21923
Mmab	methylmalonic aciduria (cobalamin deficiency) cblB type homolog (human)	2.21891
F730043M19Rik	RIKEN cDNA F730043M19 gene	2.21779
Serpinb1b	serine (or cysteine) peptidase inhibitor, clade B, member 1b	2.21557
C130071C03Rik	RIKEN cDNA C130071C03 gene	2.21533
Ska3	spindle and kinetochore associated complex subunit 3	2.21533
Mir1906-1	microRNA 1906-1	2.21419
Mir1906-2	microRNA 1906-2	2.21419
Rragb	Ras-related GTP binding B	2.21216
Rnf112	ring finger protein 112	2.21041
Dbndd1	dysbindin (dystrobrevin binding protein 1) domain containing 1	2.20947
Kcnn3	potassium intermediate/small conductance calcium-activated channel, subfamily N, member 3	2.20869
1700101I11Rik	RIKEN cDNA 1700101I11 gene	2.20859
Bhlhe22	basic helix-loop-helix family, member e22	2.20617
Stx1b	syntaxin 1B	2.20529
Marveld3	MARVEL (membrane-associating) domain containing 3	2.19911
Ralgapa1	Ral GTPase activating protein, alpha subunit 1	2.1986
Trpc7	transient receptor potential cation channel, subfamily C, member 7	2.19752
Ksr1	kinase suppressor of ras 1	2.19659
Lmbrd2	LMBR1 domain containing 2	2.1958
Rims1	regulating synaptic membrane exocytosis 1	2.19465
C530008M17Rik	RIKEN cDNA C530008M17 gene	2.19092
Rps6ka6	ribosomal protein S6 kinase polypeptide 6	2.18856
Actn2	actinin alpha 2	2.18739
Pcdh1	protocadherin 1	2.1863
Adat2	adenosine deaminase, tRNA-specific 2	2.18244
Amigo2	adhesion molecule with Ig like domain 2	2.18149
Prmt2	protein arginine N-methyltransferase 2	2.18097
Erbb3	erb-b2 receptor tyrosine kinase 3	2.17428
Wasf1	WAS protein family, member 1	2.17387
Disp2	dispatched homolog 2 (Drosophila)	2.17105
Atp10b	ATPase, class V, type 10B	2.17045
Slc6a17	solute carrier family 6 (neurotransmitter transporter), member 17	2.17013
Plekhg1	pleckstrin homology domain containing, family G (with RhoGef domain) member 1	2.16561
Aqp11	aquaporin 11	2.16231
Gm10433	predicted gene 10433	2.16104
Cldn24	claudin 24	2.16104
Atp2b3	ATPase, Ca++ transporting, plasma membrane 3	2.15887
Dync1i1	dynein cytoplasmic 1 intermediate chain 1	2.158
Slx4ip	SLX4 interacting protein	2.15753
Wscd2	WSC domain containing 2	2.15712
Tnfrsf13b	tumor necrosis factor receptor superfamily, member 13b	2.1555
Crhbp	corticotropin releasing hormone binding protein	2.15526
Cnih3	cornichon family AMPA receptor auxiliary protein 3	2.1551
Insm2	insulinoma-associated 2	2.15001
Zbtb38	zinc finger and BTB domain containing 38	2.14911
Klhl1	kelch-like 1	2.14767
Rnf141	ring finger protein 141	2.14683
Ubap1l	ubiquitin-associated protein 1-like	2.14518
Ly6g6e	lymphocyte antigen 6 complex, locus G6E	2.14382
Htr2c	5-hydroxytryptamine (serotonin) receptor 2C	2.14287
Plagl1	pleiomorphic adenoma gene-like 1	2.14063
4930413F20Rik	RIKEN cDNA 4930413F20 gene	2.13918
4930519K11Rik	RIKEN cDNA 4930519K11 gene	2.13918
Psme2b	protease (prosome, macropain) activator subunit 2B	2.13918
Slc4a7	solute carrier family 4, sodium bicarbonate cotransporter, member 7	2.13816
Cacng8	calcium channel, voltage-dependent, gamma subunit 8	2.138
Dhcr24	24-dehydrocholesterol reductase	2.13766
Penk	preproenkephalin	2.13661
Hpcal1	hippocalcin-like 1	2.1348
Pde3a	phosphodiesterase 3A, cGMP inhibited	2.13453
Prdm11	PR domain containing 11	2.1338
Kcnq2	potassium voltage-gated channel, subfamily Q, member 2	2.13241
Ndn	necdin	2.13107
C1ql2	complement component 1, q subcomponent-like 2	2.1278
Fam110b	family with sequence similarity 110, member B	2.12653
Rnf182	ring finger protein 182	2.12492
Nudt17	nudix (nucleoside diphosphate linked moiety X)-type motif 17	2.12363
Il16	interleukin 16	2.12357
Shcbp1l	Shc SH2-domain binding protein 1-like	2.12329
Gjd2	gap junction protein, delta 2	2.1166
Snord104	small nucleolar RNA, C/D box 104	2.11497
Pcdha5	protocadherin alpha 5	2.11429
Tesc	tescalcin	2.11427
Strn	striatin, calmodulin binding protein	2.11376
Cachd1	cache domain containing 1	2.1114
1700112J16Rik	RIKEN cDNA 1700112J16 gene	2.11006
Rgag1	retrotransposon gag domain containing 1	2.11001
Sstr5	somatostatin receptor 5	2.10968
Tubb2a	tubulin, beta 2A class IIA	2.10796
Snord58b	small nucleolar RNA, C/D box 58B	2.1079
Cnr1	cannabinoid receptor 1 (brain)	2.10771
Rab27b	RAB27B, member RAS oncogene family	2.10762
Asb1	ankyrin repeat and SOCS box-containing 1	2.10608
Scn3a	sodium channel, voltage-gated, type III, alpha	2.10593
AF529169	cDNA sequence AF529169	2.10411
Fam65b	family with sequence similarity 65, member B	2.10338
Plppr1	phospholipid phosphatase related 1	2.10245
Dcaf12l1	DDB1 and CUL4 associated factor 12-like 1	2.10007
Kcns2	K+ voltage-gated channel, subfamily S, 2	2.09862
Cnksr2	connector enhancer of kinase suppressor of Ras 2	2.09484
Ramp3	receptor (calcitonin) activity modifying protein 3	2.09236
Gm16287	predicted gene 16287	2.09209
Tmem91	transmembrane protein 91	2.09166
Nebl	nebulette	2.0893
Gria2	glutamate receptor, ionotropic, AMPA2 (alpha 2)	2.0889
Kcnip2	Kv channel-interacting protein 2	2.08561
Magee1	melanoma antigen, family E, 1	2.08451
Lmo7	LIM domain only 7	2.08261
Sowaha	sosondowah ankyrin repeat domain family member A	2.08221
Resp18	regulated endocrine-specific protein 18	2.08148
Tmem163	transmembrane protein 163	2.07689
Entpd6	ectonucleoside triphosphate diphosphohydrolase 6	2.0763
Ppfia2	protein tyrosine phosphatase, receptor type, f polypeptide (PTPRF), interacting protein (liprin), alpha 2	2.07525
Aloxe3	arachidonate lipoxygenase 3	2.0729
Krt1	keratin 1	2.07022
Pnoc	prepronociceptin	2.06978
Gm14440	predicted gene 14440	2.06526
Poli	polymerase (DNA directed), iota	2.06441
Fgf10	fibroblast growth factor 10	2.06407
Col25a1	collagen, type XXV, alpha 1	2.06366
Gm5113	predicted gene 5113	2.06285
Gm26633	predicted gene, 26633	2.06252
Qrfpr	pyroglutamylated RFamide peptide receptor	2.06227
Rgs8	regulator of G-protein signaling 8	2.06126
Rps4l	ribosomal protein S4-like	2.06111
Sqle	squalene epoxidase	2.06086
Tal2	T cell acute lymphocytic leukemia 2	2.06073
Snord69	small nucleolar RNA, C/D box 69	2.06073
Snord52	small nucleolar RNA, C/D box 52	2.06073
Dpf2	D4, zinc and double PHD fingers family 2	2.06029
Lmln	leishmanolysin-like (metallopeptidase M8 family)	2.05996
Gsto2	glutathione S-transferase omega 2	2.05982
4930479D17Rik	RIKEN cDNA 4930479D17 gene	2.05706
Nudt12	nudix (nucleoside diphosphate linked moiety X)-type motif 12	2.05704
Nrip2	nuclear receptor interacting protein 2	2.05426
Zswim5	zinc finger SWIM-type containing 5	2.05239
Tspan18	tetraspanin 18	2.05196
Ptpn4	protein tyrosine phosphatase, non-receptor type 4	2.05173
Slc7a3	solute carrier family 7 (cationic amino acid transporter, y+ system), member 3	2.05099
Htr1d	5-hydroxytryptamine (serotonin) receptor 1D	2.0501
Gdnf	glial cell line derived neurotrophic factor	2.04844
Napb	N-ethylmaleimide sensitive fusion protein attachment protein beta	2.04526
Dyrk3	dual-specificity tyrosine-(Y)-phosphorylation regulated kinase 3	2.0446
Cntnap5a	contactin associated protein-like 5A	2.04426
Hectd2	HECT domain containing 2	2.04404
Unc5c	unc-5 netrin receptor C	2.04303
Ncdn	neurochondrin	2.04281
Gng2	guanine nucleotide binding protein (G protein), gamma 2	2.0409
Brwd3	bromodomain and WD repeat domain containing 3	2.03934
Pja2	praja 2, RING-H2 motif containing	2.03919
Rassf8	Ras association (RalGDS/AF-6) domain family (N-terminal) member 8	2.0388
Nbea	neurobeachin	2.03729
A430057M04Rik	RIKEN cDNA A430057M04 gene	2.03593
Arfip1	ADP-ribosylation factor interacting protein 1	2.03417
Lars2	leucyl-tRNA synthetase, mitochondrial	2.03373
4930520O04Rik	RIKEN cDNA 4930520O04 gene	2.03277
Tbc1d8b	TBC1 domain family, member 8B	2.03223
Paqr3	progestin and adipoQ receptor family member III	2.03192
Nell2	NEL-like 2	2.03143
Eef1e1	eukaryotic translation elongation factor 1 epsilon 1	2.03143
Hook1	hook microtubule tethering protein 1	2.03118
Epha4	Eph receptor A4	2.02549
Xkr4	X-linked Kx blood group related 4	2.02548
Rab26	RAB26, member RAS oncogene family	2.02469
Camkv	CaM kinase-like vesicle-associated	2.02459
Pls3	plastin 3 (T-isoform)	2.02344
Tonsl	tonsoku-like, DNA repair protein	2.02283
Ly6g6f	lymphocyte antigen 6 complex, locus G6F	2.02251
Hcrtr2	hypocretin (orexin) receptor 2	2.02187
Hspa12a	heat shock protein 12A	2.02185
Ccer2	coiled-coil glutamate-rich protein 2	2.02112
Pcdhb17	protocadherin beta 17	2.02013
Ak4	adenylate kinase 4	2.01988
Tgoln2	trans-golgi network protein 2	2.01956
Tmem130	transmembrane protein 130	2.01841
Mdm4	transformed mouse 3T3 cell double minute 4	2.01752
Gm3264	predicted gene 3264	2.01644
Trmt61b	tRNA methyltransferase 61B	2.01642
Cntn5	contactin 5	2.01528
Sphkap	SPHK1 interactor, AKAP domain containing	2.01449
Steap2	six transmembrane epithelial antigen of prostate 2	2.01296
Nefl	neurofilament, light polypeptide	2.0124
Sdhaf3	succinate dehydrogenase complex assembly factor 3	2.01044
Amph	amphiphysin	2.00821
Btbd8	BTB (POZ) domain containing 8	2.00794
Kcna5	potassium voltage-gated channel, shaker-related subfamily, member 5	2.00752
Kcnj6	potassium inwardly-rectifying channel, subfamily J, member 6	2.0068
Lrrc3b	leucine rich repeat containing 3B	2.00582
Thrsp	thyroid hormone responsive	2.00508
Pcdhb9	protocadherin beta 9	2.00227
Syce2	synaptonemal complex central element protein 2	2.00226
Cnih2	cornichon family AMPA receptor auxiliary protein 2	2.002
Cox7b	cytochrome c oxidase subunit VIIb	2.00027
Il11ra1	interleukin 11 receptor, alpha chain 1	-2.00022
Il33	interleukin 33	-2.00053
Bambi	BMP and activin membrane-bound inhibitor	-2.00058
Shcbp1	Shc SH2-domain binding protein 1	-2.00087
Rhbdf1	rhomboid 5 homolog 1	-2.00166
Slc22a4	solute carrier family 22 (organic cation transporter), member 4	-2.00341
Gpc6	glypican 6	-2.00406
As3mt	arsenic (+3 oxidation state) methyltransferase	-2.00463
Tgfbr1	transforming growth factor, beta receptor I	-2.00523
3425401B19Rik	RIKEN cDNA 3425401B19 gene	-2.0056
Gatsl3	GATS protein-like 3	-2.00914
Pik3r6	phosphoinositide-3-kinase, regulatory subunit 6	-2.00941
Rassf3	Ras association (RalGDS/AF-6) domain family member 3	-2.00948
Stat1	signal transducer and activator of transcription 1	-2.00953
Rbms1	RNA binding motif, single stranded interacting protein 1	-2.01012
9130023H24Rik	RIKEN cDNA 9130023H24 gene	-2.01154
Pla2g15	phospholipase A2, group XV	-2.01183
Kcnj2	potassium inwardly-rectifying channel, subfamily J, member 2	-2.01189
Col16a1	collagen, type XVI, alpha 1	-2.01373
Iqca	IQ motif containing with AAA domain	-2.01522
Gsn	gelsolin	-2.01683
Stk36	serine/threonine kinase 36	-2.01727
1700088E04Rik	RIKEN cDNA 1700088E04 gene	-2.0179
Cd82	CD82 antigen	-2.01794
Aes	amino-terminal enhancer of split	-2.01817
4933417D19Rik	RIKEN cDNA 4933417D19 gene	-2.0186
Man1c1	mannosidase, alpha, class 1C, member 1	-2.01864
Spata3	spermatogenesis associated 3	-2.01923
Nrep	neuronal regeneration related protein	-2.01957
Tnfaip8	tumor necrosis factor, alpha-induced protein 8	-2.02008
Fibin	fin bud initiation factor homolog (zebrafish)	-2.02163
Klf4	Kruppel-like factor 4 (gut)	-2.02431
Parvg	parvin, gamma	-2.02646
Il1r2	interleukin 1 receptor, type II	-2.02689
H2-K2	histocompatibility 2, K region locus 2	-2.02756
Hydin	HYDIN, axonemal central pair apparatus protein	-2.02791
Col7a1	collagen, type VII, alpha 1	-2.02881
Xkr6	X-linked Kx blood group related 6	-2.02891
Tram1	translocating chain-associating membrane protein 1	-2.03041
Arhgef16	Rho guanine nucleotide exchange factor (GEF) 16	-2.03089
Laptm4a	lysosomal-associated protein transmembrane 4A	-2.03215
Tnfsf12	tumor necrosis factor (ligand) superfamily, member 12	-2.03246
Kif23	kinesin family member 23	-2.03472
Col6a1	collagen, type VI, alpha 1	-2.03519
Urah	urate (5-hydroxyiso-) hydrolase	-2.03547
Gadd45b	growth arrest and DNA-damage-inducible 45 beta	-2.03697
Rrm2	ribonucleotide reductase M2	-2.03734
Myd88	myeloid differentiation primary response gene 88	-2.03758
Gm3219	predicted pseudogene 3219	-2.03784
Asah1	N-acylsphingosine amidohydrolase 1	-2.03809
B230208H11Rik	RIKEN cDNA B230208H11 gene	-2.03826
Nostrin	nitric oxide synthase trafficker	-2.03996
St3gal6	ST3 beta-galactoside alpha-2,3-sialyltransferase 6	-2.04056
Hmgb1	high mobility group box 1	-2.04186
Enpp6	ectonucleotide pyrophosphatase/phosphodiesterase 6	-2.04262
Col27a1	collagen, type XXVII, alpha 1	-2.04343
Mir421	microRNA 421	-2.04363
S1pr4	sphingosine-1-phosphate receptor 4	-2.04546
Mavs	mitochondrial antiviral signaling protein	-2.04647
Cox6b2	cytochrome c oxidase subunit VIb polypeptide 2	-2.04656
Tshz2	teashirt zinc finger family member 2	-2.04919
Rorc	RAR-related orphan receptor gamma	-2.04924
Pglyrp1	peptidoglycan recognition protein 1	-2.04955
Hepacam2	HEPACAM family member 2	-2.05009
Ggh	gamma-glutamyl hydrolase	-2.05213
Mei1	meiotic double-stranded break formation protein 1	-2.05299
Fkbp11	FK506 binding protein 11	-2.05415
Papln	papilin, proteoglycan-like sulfated glycoprotein	-2.05572
Adam4	a disintegrin and metallopeptidase domain 4	-2.05608
Stk17b	serine/threonine kinase 17b (apoptosis-inducing)	-2.05701
Itpripl1	inositol 1,4,5-triphosphate receptor interacting protein-like 1	-2.05737
Tns2	tensin 2	-2.05739
Mkx	mohawk homeobox	-2.05739
Mgarp	mitochondria localized glutamic acid rich protein	-2.05741
Col11a2	collagen, type XI, alpha 2	-2.05751
Knstrn	kinetochore-localized astrin/SPAG5 binding	-2.05758
Shroom3	shroom family member 3	-2.05785
Map3k14	mitogen-activated protein kinase kinase kinase 14	-2.05791
Hsd3b7	hydroxy-delta-5-steroid dehydrogenase, 3 beta- and steroid delta-isomerase 7	-2.05805
Tgif2	TGFB-induced factor homeobox 2	-2.05844
Melk	maternal embryonic leucine zipper kinase	-2.05873
Spidr	scaffolding protein involved in DNA repair	-2.05891
Pm20d1	peptidase M20 domain containing 1	-2.06098
2810459M11Rik	RIKEN cDNA 2810459M11 gene	-2.06111
Cln5	ceroid-lipofuscinosis, neuronal 5	-2.06131
Serhl	serine hydrolase-like	-2.06131
H2-T9	histocompatibility 2, T region locus 9	-2.06226
Plekhg2	pleckstrin homology domain containing, family G (with RhoGef domain) member 2	-2.06256
2610528A11Rik	RIKEN cDNA 2610528A11 gene	-2.06443
Ccnd3	cyclin D3	-2.06513
Adgre5	adhesion G protein-coupled receptor E5	-2.06753
Fmnl3	formin-like 3	-2.06926
Catip	ciliogenesis associated TTC17 interacting protein	-2.06934
Tlr3	toll-like receptor 3	-2.06953
Adm	adrenomedullin	-2.07025
Cbfa2t3	core-binding factor, runt domain, alpha subunit 2, translocated to, 3 (human)	-2.07067
Tshz3	teashirt zinc finger family member 3	-2.07232
Abhd4	abhydrolase domain containing 4	-2.07334
Tpcn2	two pore segment channel 2	-2.07429
Thbs4	thrombospondin 4	-2.07453
Gm20878	predicted gene, 20878	-2.07566
Mb21d1	Mab-21 domain containing 1	-2.07595
Sepp1	selenoprotein P, plasma, 1	-2.07613
Mns1	meiosis-specific nuclear structural protein 1	-2.07639
P3h2	prolyl 3-hydroxylase 2	-2.07686
A930002C04Rik	RIKEN cDNA A930002C04 gene	-2.07693
Ddit4l	DNA-damage-inducible transcript 4-like	-2.07708
Igdcc3	immunoglobulin superfamily, DCC subclass, member 3	-2.07836
Fam109b	family with sequence similarity 109, member B	-2.07908
0610040J01Rik	RIKEN cDNA 0610040J01 gene	-2.07962
Itih5	inter-alpha (globulin) inhibitor H5	-2.08033
Zfp429	zinc finger protein 429	-2.08226
Rnf39	ring finger protein 39	-2.08388
Snord33	small nucleolar RNA, C/D box 33	-2.08571
1700105P06Rik	RIKEN cDNA 1700105P06 gene	-2.08571
E030019B13Rik	RIKEN cDNA E030019B13 gene	-2.08571
Hk1os	hexokinase 1, opposite strand	-2.08587
Tstd1	thiosulfate sulfurtransferase (rhodanese)-like domain containing 1	-2.08587
C130074G19Rik	RIKEN cDNA C130074G19 gene	-2.08619
Slc33a1	solute carrier family 33 (acetyl-CoA transporter), member 1	-2.08652
Scarf1	scavenger receptor class F, member 1	-2.08748
Mt1	metallothionein 1	-2.08765
1700040L02Rik	RIKEN cDNA 1700040L02 gene	-2.08814
Sox21	SRY (sex determining region Y)-box 21	-2.08974
Slc3a1	solute carrier family 3, member 1	-2.09005
Ptgs1	prostaglandin-endoperoxide synthase 1	-2.09105
Scand1	SCAN domain-containing 1	-2.09229
Ptbp1	polypyrimidine tract binding protein 1	-2.09256
Vrk2	vaccinia related kinase 2	-2.09636
Dok3	docking protein 3	-2.09699
Slc35g3	solute carrier family 35, member G3	-2.09768
Slc25a2	solute carrier family 25 (mitochondrial carrier, ornithine transporter) member 2	-2.09768
Snora41	small nucleolar RNA, H/ACA box 41	-2.09768
Acads	acyl-Coenzyme A dehydrogenase, short chain	-2.09836
Nmi	N-myc (and STAT) interactor	-2.09881
Cd34	CD34 antigen	-2.09949
0610040F04Rik	RIKEN cDNA 0610040F04 gene	-2.09971
Hist1h4b	histone cluster 1, H4b	-2.10376
Pard3b	par-3 family cell polarity regulator beta	-2.10434
Draxin	dorsal inhibitory axon guidance protein	-2.10456
Fbn1	fibrillin 1	-2.10533
Lama3	laminin, alpha 3	-2.10604
Tnfrsf12a	tumor necrosis factor receptor superfamily, member 12a	-2.10886
Gm2a	GM2 ganglioside activator protein	-2.10925
Athl1	ATH1, acid trehalase-like 1 (yeast)	-2.11081
P4ha1	procollagen-proline, 2-oxoglutarate 4-dioxygenase (proline 4-hydroxylase), alpha 1 polypeptide	-2.11136
Evc	Ellis van Creveld gene syndrome	-2.11166
Klhdc7b	kelch domain containing 7B	-2.11321
Fbxo36	F-box protein 36	-2.11322
Rgs10	regulator of G-protein signalling 10	-2.11481
Tmem88	transmembrane protein 88	-2.11494
Col6a4	collagen, type VI, alpha 4	-2.11524
Fbxo6	F-box protein 6	-2.11529
E030011O05Rik	RIKEN cDNA E030011O05 gene	-2.11599
Ldhal6b	lactate dehydrogenase A-like 6B	-2.11599
Wdr62	WD repeat domain 62	-2.11609
Herc6	hect domain and RLD 6	-2.11776
Kif22	kinesin family member 22	-2.11786
9130024F11Rik	RIKEN cDNA 9130024F11 gene	-2.11848
Ddr1	discoidin domain receptor family, member 1	-2.11875
Pdzph1	PDZ and pleckstrin homology domains 1	-2.11931
Comt	catechol-O-methyltransferase	-2.11958
Sema3b	sema domain, immunoglobulin domain (Ig), short basic domain, secreted, (semaphorin) 3B	-2.11979
Serpinb6a	serine (or cysteine) peptidase inhibitor, clade B, member 6a	-2.11988
Zfp456	zinc finger protein 456	-2.12042
Endou	endonuclease, polyU-specific	-2.12046
Tfap2b	transcription factor AP-2 beta	-2.12086
Abcg3	ATP-binding cassette, sub-family G (WHITE), member 3	-2.12159
Adamtsl5	ADAMTS-like 5	-2.12172
Csrp2	cysteine and glycine-rich protein 2	-2.12189
Cfap52	cilia and flagella associated protein 52	-2.12317
Iqck	IQ motif containing K	-2.12586
Ercc6l	excision repair cross-complementing rodent repair deficiency complementation group 6 like	-2.12655
Zeb2os	zinc finger E-box binding homeobox 2, opposite strand	-2.12898
Tpbgl	trophoblast glycoprotein-like	-2.13094
Cmtm6	CKLF-like MARVEL transmembrane domain containing 6	-2.13239
Zfp459	zinc finger protein 459	-2.13351
Itga2b	integrin alpha 2b	-2.13365
H6pd	hexose-6-phosphate dehydrogenase (glucose 1-dehydrogenase)	-2.13373
Filip1l	filamin A interacting protein 1-like	-2.13479
Ednra	endothelin receptor type A	-2.13534
Pmaip1	phorbol-12-myristate-13-acetate-induced protein 1	-2.13577
Tead2	TEA domain family member 2	-2.13657
Plscr4	phospholipid scramblase 4	-2.13674
Myc	myelocytomatosis oncogene	-2.13736
Pappa	pregnancy-associated plasma protein A	-2.13787
Lao1	L-amino acid oxidase 1	-2.13813
Sacs	sacsin	-2.13813
Chrna3	cholinergic receptor, nicotinic, alpha polypeptide 3	-2.13845
Tmem194b	transmembrane protein 194B	-2.1388
Kif11	kinesin family member 11	-2.13982
Aspn	asporin	-2.14036
Cenpi	centromere protein I	-2.14318
Ier5l	immediate early response 5-like	-2.14435
Zfp217	zinc finger protein 217	-2.14481
Il6ra	interleukin 6 receptor, alpha	-2.14482
Lpp	LIM domain containing preferred translocation partner in lipoma	-2.14527
Tnfsfm13	tumor necrosis factor (ligand) superfamily, membrane-bound member 13	-2.14569
Cklf	chemokine-like factor	-2.14657
Cfap43	cilia and flagella associated protein 43	-2.14795
Mir5132	microRNA 5132	-2.14814
4930529C04Rik	RIKEN cDNA 4930529C04 gene	-2.14814
Mir702	microRNA 702	-2.14814
Mir3104	microRNA 3104	-2.14814
Mir7045	microRNA 7045	-2.14814
Exo1	exonuclease 1	-2.14827
Zfp229	zinc finger protein 229	-2.14881
Rps27l	ribosomal protein S27-like	-2.1497
Ptgfrn	prostaglandin F2 receptor negative regulator	-2.15157
Lrriq3	leucine-rich repeats and IQ motif containing 3	-2.15305
Ccdc113	coiled-coil domain containing 113	-2.15402
Pald1	phosphatase domain containing, paladin 1	-2.15417
Gm6225	predicted gene 6225	-2.15722
Guca1b	guanylate cyclase activator 1B	-2.15722
1700047I17Rik2	RIKEN cDNA 1700047I17 gene 2	-2.15828
Rras	related RAS viral (r-ras) oncogene	-2.15841
H2-DMa	histocompatibility 2, class II, locus DMa	-2.16027
Col8a1	collagen, type VIII, alpha 1	-2.16041
Fzd2	frizzled class receptor 2	-2.16049
Traf3ip2	TRAF3 interacting protein 2	-2.16149
Gm5083	predicted gene 5083	-2.16176
Rplp2-ps1	ribosomal protein, large P2, pseudogene 1	-2.16238
Cdca2	cell division cycle associated 2	-2.16295
Pparg	peroxisome proliferator activated receptor gamma	-2.16328
Gns	glucosamine (N-acetyl)-6-sulfatase	-2.16334
Msx1	msh homeobox 1	-2.1639
Fadd	Fas (TNFRSF6)-associated via death domain	-2.16438
Hist2h3b	histone cluster 2, H3b	-2.16519
Pram1	PML-RAR alpha-regulated adaptor molecule 1	-2.16519
Cpne3	copine III	-2.16589
Kcnq1ot1	KCNQ1 overlapping transcript 1	-2.16649
Timeless	timeless circadian clock 1	-2.16734
Rps9	ribosomal protein S9	-2.16927
Pisd-ps2	phosphatidylserine decarboxylase, pseudogene 2	-2.16946
Arhgap29	Rho GTPase activating protein 29	-2.16972
Tax1bp3	Tax1 (human T cell leukemia virus type I) binding protein 3	-2.17028
Ddah2	dimethylarginine dimethylaminohydrolase 2	-2.17153
Nsg2	neuron specific gene family member 2	-2.17154
Efhc1	EF-hand domain (C-terminal) containing 1	-2.17208
Kif18b	kinesin family member 18B	-2.17233
C230035I16Rik	RIKEN cDNA C230035I16 gene	-2.17282
Casq2	calsequestrin 2	-2.17288
Gm6548	predicted gene 6548	-2.17338
Cln3	ceroid lipofuscinosis, neuronal 3, juvenile (Batten, Spielmeyer-Vogt disease)	-2.17349
Uap1l1	UDP-N-acteylglucosamine pyrophosphorylase 1-like 1	-2.1742
Rsph4a	radial spoke head 4 homolog A (Chlamydomonas)	-2.17712
Pkd2l2	polycystic kidney disease 2-like 2	-2.17875
Rell1	RELT-like 1	-2.18208
Lingo2	leucine rich repeat and Ig domain containing 2	-2.18335
Cdkn2c	cyclin-dependent kinase inhibitor 2C (p18, inhibits CDK4)	-2.18451
Gm15708	predicted gene 15708	-2.18457
Ginm1	glycoprotein integral membrane 1	-2.18514
Tmem119	transmembrane protein 119	-2.18551
Slc39a1	solute carrier family 39 (zinc transporter), member 1	-2.18684
Micall2	MICAL-like 2	-2.18714
Lrrc36	leucine rich repeat containing 36	-2.18984
Itgb3	integrin beta 3	-2.19178
Tet2	tet methylcytosine dioxygenase 2	-2.19236
Gm15408	predicted gene 15408	-2.19253
Dmrtb1	DMRT-like family B with proline-rich C-terminal, 1	-2.19611
Odf3b	outer dense fiber of sperm tails 3B	-2.19831
Tcaf2	TRPM8 channel-associated factor 2	-2.19902
Platr14	pluripotency associated transcript 14	-2.19914
Palld	palladin, cytoskeletal associated protein	-2.20056
Gm20063	predicted gene, 20063	-2.20247
Pmch	pro-melanin-concentrating hormone	-2.20314
4930550C14Rik	RIKEN cDNA 4930550C14 gene	-2.20322
Dnajc25	DnaJ heat shock protein family (Hsp40) member C25	-2.20656
Sync	syncoilin	-2.20699
Kif15	kinesin family member 15	-2.20699
Rnf17	ring finger protein 17	-2.20798
Snora43	small nucleolar RNA, H/ACA box 43	-2.20798
Piezo1	piezo-type mechanosensitive ion channel component 1	-2.21059
Galm	galactose mutarotase	-2.21228
Ttc12	tetratricopeptide repeat domain 12	-2.21295
Kcns1	K+ voltage-gated channel, subfamily S, 1	-2.21321
Ada	adenosine deaminase	-2.21471
Enpep	glutamyl aminopeptidase	-2.21478
BC037704	cDNA sequence BC037704	-2.21553
Heatr5a	HEAT repeat containing 5A	-2.21589
Ccdc40	coiled-coil domain containing 40	-2.21732
9430038I01Rik	RIKEN cDNA 9430038I01 gene	-2.21823
Mir3072	microRNA 3072	-2.21956
Spata17	spermatogenesis associated 17	-2.21956
Prlhr	prolactin releasing hormone receptor	-2.22012
Corin	corin	-2.22012
Mir320	microRNA 320	-2.22012
Mir692-3	microRNA 692-3	-2.22012
Mir6418	microRNA 6418	-2.22012
Plxnb2	plexin B2	-2.2212
I830077J02Rik	RIKEN cDNA I830077J02 gene	-2.2222
Ranbp3l	RAN binding protein 3-like	-2.22234
Zic2	zinc finger protein of the cerebellum 2	-2.22306
Entpd2	ectonucleoside triphosphate diphosphohydrolase 2	-2.22457
1110006O24Rik	RIKEN cDNA 1110006O24 gene	-2.22478
Hbb-b2	hemoglobin, beta adult minor chain	-2.22676
Fstl1	follistatin-like 1	-2.22807
C1qtnf5	C1q and tumor necrosis factor related protein 5	-2.23149
Mcm3	minichromosome maintenance complex component 3	-2.23188
Ltbp1	latent transforming growth factor beta binding protein 1	-2.23252
Gpr137b-ps	G protein-coupled receptor 137B, pseudogene	-2.23322
1700016K19Rik	RIKEN cDNA 1700016K19 gene	-2.2345
Myo1c	myosin IC	-2.23719
Card19	caspase recruitment domain family, member 19	-2.23843
F930015N05Rik	RIKEN cDNA F930015N05 gene	-2.24003
Rnaset2b	ribonuclease T2B	-2.24113
Birc5	baculoviral IAP repeat-containing 5	-2.24135
Gimap8	GTPase, IMAP family member 8	-2.24296
Adh1	alcohol dehydrogenase 1 (class I)	-2.24296
Gramd1c	GRAM domain containing 1C	-2.24299
Naga	N-acetyl galactosaminidase, alpha	-2.24364
Cd151	CD151 antigen	-2.24437
Bhlhe41	basic helix-loop-helix family, member e41	-2.2448
Lrrc9	leucine rich repeat containing 9	-2.24563
P2ry13	purinergic receptor P2Y, G-protein coupled 13	-2.24573
Mir7674	microRNA 7674	-2.24616
4833411C07Rik	RIKEN cDNA 4833411C07 gene	-2.24682
Trpm6	transient receptor potential cation channel, subfamily M, member 6	-2.24689
Itpr2	inositol 1,4,5-triphosphate receptor 2	-2.24772
1700029J07Rik	RIKEN cDNA 1700029J07 gene	-2.2487
Srebf1	sterol regulatory element binding transcription factor 1	-2.2497
Wisp1	WNT1 inducible signaling pathway protein 1	-2.25001
Ctdsp1	CTD (carboxy-terminal domain, RNA polymerase II, polypeptide A) small phosphatase 1	-2.2502
Magt1	magnesium transporter 1	-2.2514
Mfi2	antigen p97 (melanoma associated) identified by monoclonal antibodies 133.2 and 96.5	-2.25234
Bag3	BCL2-associated athanogene 3	-2.25292
Gadd45a	growth arrest and DNA-damage-inducible 45 alpha	-2.25293
Cdkn1a	cyclin-dependent kinase inhibitor 1A (P21)	-2.25425
Hpx	hemopexin	-2.25463
Dna2	DNA replication helicase/nuclease 2	-2.25647
Mylip	myosin regulatory light chain interacting protein	-2.25759
Gm2506	predicted gene 2506	-2.25957
Gm5464	predicted gene 5464	-2.2596
Erap1	endoplasmic reticulum aminopeptidase 1	-2.25976
Gm11110	predicted gene 11110	-2.26291
Fgf7	fibroblast growth factor 7	-2.26539
Ly6a	lymphocyte antigen 6 complex, locus A	-2.2659
Epcam	epithelial cell adhesion molecule	-2.26698
Fam129b	family with sequence similarity 129, member B	-2.26839
Ifi203	interferon activated gene 203	-2.26849
Smim24	small integral membrane protein 24	-2.2717
Mical1	microtubule associated monooxygenase, calponin and LIM domain containing 1	-2.27175
Casp6	caspase 6	-2.2718
Cdc20	cell division cycle 20	-2.27264
Hist2h2ac	histone cluster 2, H2ac	-2.27334
Gm11346	predicted gene 11346	-2.27334
Pde6a	phosphodiesterase 6A, cGMP-specific, rod, alpha	-2.27334
Des	desmin	-2.27407
Tcte1	t-complex-associated testis expressed 1	-2.2749
Bub1b	BUB1B, mitotic checkpoint serine/threonine kinase	-2.2765
Lrrc43	leucine rich repeat containing 43	-2.27679
Stat5a	signal transducer and activator of transcription 5A	-2.27691
Mthfr	5,10-methylenetetrahydrofolate reductase	-2.27707
BC027072	cDNA sequence BC027072	-2.27732
Sh2d4a	SH2 domain containing 4A	-2.28032
4930427A07Rik	RIKEN cDNA 4930427A07 gene	-2.28199
Gm14486	predicted gene 14486	-2.28266
4933430I17Rik	RIKEN cDNA 4933430I17 gene	-2.28266
Fam114a1	family with sequence similarity 114, member A1	-2.28364
Snora3	small nucleolar RNA, H/ACA box 3	-2.28454
Casc1	cancer susceptibility candidate 1	-2.28498
Wipf1	WAS/WASL interacting protein family, member 1	-2.28537
Col10a1	collagen, type X, alpha 1	-2.28737
Podn	podocan	-2.28859
Mmp9	matrix metallopeptidase 9	-2.28888
1700094D03Rik	RIKEN cDNA 1700094D03 gene	-2.28979
E130012A19Rik	RIKEN cDNA E130012A19 gene	-2.28981
Lrrc74b	leucine rich repeat containing 74B	-2.28991
Adamts5	a disintegrin-like and metallopeptidase (reprolysin type) with thrombospondin type 1 motif, 5 (aggrecanase-2)	-2.29001
D930020B18Rik	RIKEN cDNA D930020B18 gene	-2.29022
Ticrr	TOPBP1-interacting checkpoint and replication regulator	-2.29022
Gpr137b	G protein-coupled receptor 137B	-2.2904
Myoz2	myozenin 2	-2.29093
Arhgap4	Rho GTPase activating protein 4	-2.29239
Rasgrp3	RAS, guanyl releasing protein 3	-2.29398
Ostf1	osteoclast stimulating factor 1	-2.29474
Upk1a	uroplakin 1A	-2.29506
Hsf5	heat shock transcription factor family member 5	-2.29595
Abcb1b	ATP-binding cassette, sub-family B (MDR/TAP), member 1B	-2.2968
Igsf10	immunoglobulin superfamily, member 10	-2.29748
Hspa1l	heat shock protein 1-like	-2.29795
Prdx6	peroxiredoxin 6	-2.29931
Gm10790	predicted gene 10790	-2.29955
Lck	lymphocyte protein tyrosine kinase	-2.30031
Dzip3	DAZ interacting protein 3, zinc finger	-2.30057
Xaf1	XIAP associated factor 1	-2.30112
Arhgap18	Rho GTPase activating protein 18	-2.30139
Ifit2	interferon-induced protein with tetratricopeptide repeats 2	-2.30142
Gfpt2	glutamine fructose-6-phosphate transaminase 2	-2.30358
Trpm7	transient receptor potential cation channel, subfamily M, member 7	-2.30363
Aldh1l2	aldehyde dehydrogenase 1 family, member L2	-2.30568
Parp4	poly (ADP-ribose) polymerase family, member 4	-2.30874
Antxr1	anthrax toxin receptor 1	-2.31134
Pisd-ps1	phosphatidylserine decarboxylase, pseudogene 1	-2.3117
Galnt4	UDP-N-acetyl-alpha-D-galactosamine:polypeptide N-acetylgalactosaminyltransferase 4	-2.31404
Gbp7	guanylate binding protein 7	-2.31535
Rbfox1	RNA binding protein, fox-1 homolog (C. elegans) 1	-2.31828
2700038G22Rik	RIKEN cDNA 2700038G22 gene	-2.31912
Marveld2	MARVEL (membrane-associating) domain containing 2	-2.31944
Ttc25	tetratricopeptide repeat domain 25	-2.32023
Ccdc89	coiled-coil domain containing 89	-2.32046
Ifih1	interferon induced with helicase C domain 1	-2.32394
Egln3	egl-9 family hypoxia-inducible factor 3	-2.3242
Stoml3	stomatin (Epb7.2)-like 3	-2.32491
Plekhf1	pleckstrin homology domain containing, family F (with FYVE domain) member 1	-2.32596
Mocos	molybdenum cofactor sulfurase	-2.32731
Pdia4	protein disulfide isomerase associated 4	-2.32775
Lipa	lysosomal acid lipase A	-2.32829
1700024G13Rik	RIKEN cDNA 1700024G13 gene	-2.33034
H2-M3	histocompatibility 2, M region locus 3	-2.33139
Ttc21a	tetratricopeptide repeat domain 21A	-2.33143
Vat1	vesicle amine transport 1	-2.33188
Ecm2	extracellular matrix protein 2, female organ and adipocyte specific	-2.33248
Has2	hyaluronan synthase 2	-2.33644
Bdh2	3-hydroxybutyrate dehydrogenase, type 2	-2.33786
Rps11	ribosomal protein S11	-2.33883
Def6	differentially expressed in FDCP 6	-2.33978
Glmp	glycosylated lysosomal membrane protein	-2.34099
Tekt1	tektin 1	-2.34469
Psme2	proteasome (prosome, macropain) activator subunit 2 (PA28 beta)	-2.34696
Tmem220	transmembrane protein 220	-2.34984
Zfp36l2	zinc finger protein 36, C3H type-like 2	-2.34989
Efemp2	epidermal growth factor-containing fibulin-like extracellular matrix protein 2	-2.35149
Spa17	sperm autoantigenic protein 17	-2.35184
Helz2	helicase with zinc finger 2, transcriptional coactivator	-2.35272
Gm2721	predicted gene 2721	-2.35277
P2rx7	purinergic receptor P2X, ligand-gated ion channel, 7	-2.35313
Alox5	arachidonate 5-lipoxygenase	-2.35365
Gsap	gamma-secretase activating protein	-2.35599
A930003A15Rik	RIKEN cDNA A930003A15 gene	-2.35902
Aldh3b1	aldehyde dehydrogenase 3 family, member B1	-2.35925
Il15	interleukin 15	-2.3599
Agtrap	angiotensin II, type I receptor-associated protein	-2.36154
Kif20a	kinesin family member 20A	-2.36229
Prkcdbp	protein kinase C, delta binding protein	-2.36291
Spag8	sperm associated antigen 8	-2.36571
Lamc3	laminin gamma 3	-2.36631
Snhg18	small nucleolar RNA host gene 18	-2.36885
Wnt10a	wingless-type MMTV integration site family, member 10A	-2.36971
Padi2	peptidyl arginine deiminase, type II	-2.37057
Necap2	NECAP endocytosis associated 2	-2.37097
Svil	supervillin	-2.37121
Rarg	retinoic acid receptor, gamma	-2.3719
Cebpb	CCAAT/enhancer binding protein (C/EBP), beta	-2.37336
Ttc7	tetratricopeptide repeat domain 7	-2.37458
T2	brachyury 2	-2.37538
Cpq	carboxypeptidase Q	-2.37598
Snora70	small nucleolar RNA, H/ACA box 70	-2.37609
Cyp39a1	cytochrome P450, family 39, subfamily a, polypeptide 1	-2.3764
Dyrk1a	dual-specificity tyrosine-(Y)-phosphorylation regulated kinase 1a	-2.37843
Tcf7l1	transcription factor 7 like 1 (T cell specific, HMG box)	-2.38161
4930488L21Rik	RIKEN cDNA 4930488L21 gene	-2.38222
Dio3os	deiodinase, iodothyronine type III, opposite strand	-2.38222
Dnajb4	DnaJ heat shock protein family (Hsp40) member B4	-2.38333
Rpgrip1	retinitis pigmentosa GTPase regulator interacting protein 1	-2.38355
Nat8f7	N-acetyltransferase 8 (GCN5-related) family member 7	-2.38363
Rbpjl	recombination signal binding protein for immunoglobulin kappa J region-like	-2.3855
Id1	inhibitor of DNA binding 1	-2.38613
Slc2a10	solute carrier family 2 (facilitated glucose transporter), member 10	-2.38727
Exd1	exonuclease 3'-5' domain containing 1	-2.38988
Arpp21	cyclic AMP-regulated phosphoprotein, 21	-2.39093
Trip6	thyroid hormone receptor interactor 6	-2.39341
Ccdc81	coiled-coil domain containing 81	-2.39344
Rfx2	regulatory factor X, 2 (influences HLA class II expression)	-2.39504
Platr17	pluripotency associated transcript 17	-2.39785
Npm2	nucleophosmin/nucleoplasmin 2	-2.39785
Mfng	MFNG O-fucosylpeptide 3-beta-N-acetylglucosaminyltransferase	-2.40041
Klc3	kinesin light chain 3	-2.401
Aqp9	aquaporin 9	-2.40194
BC046251	cDNA sequence BC046251	-2.4024
Maf	avian musculoaponeurotic fibrosarcoma oncogene homolog	-2.40308
9530082P21Rik	RIKEN cDNA 9530082P21 gene	-2.40421
Cdk6	cyclin-dependent kinase 6	-2.40584
Gmip	Gem-interacting protein	-2.40842
Itga6	integrin alpha 6	-2.40996
Wwtr1	WW domain containing transcription regulator 1	-2.41092
Ehd4	EH-domain containing 4	-2.41162
Itgbl1	integrin, beta-like 1	-2.41259
Paox	polyamine oxidase (exo-N4-amino)	-2.41271
Crispld2	cysteine-rich secretory protein LCCL domain containing 2	-2.41308
Crocc2	ciliary rootlet coiled-coil, rootletin family member 2	-2.41445
Eln	elastin	-2.41643
Prelp	proline arginine-rich end leucine-rich repeat	-2.41986
Itprip	inositol 1,4,5-triphosphate receptor interacting protein	-2.42357
Mdk	midkine	-2.42388
Ackr2	atypical chemokine receptor 2	-2.4261
Plekhs1	pleckstrin homology domain containing, family S member 1	-2.42717
Fam166b	family with sequence similarity 166, member B	-2.42905
Lpar6	lysophosphatidic acid receptor 6	-2.42941
Rsph1	radial spoke head 1 homolog (Chlamydomonas)	-2.42969
Accs	1-aminocyclopropane-1-carboxylate synthase (non-functional)	-2.43054
Mak	male germ cell-associated kinase	-2.43143
9530091C08Rik	RIKEN cDNA 9530091C08 gene	-2.43217
4930579K19Rik	RIKEN cDNA 4930579K19 gene	-2.4354
Vtn	vitronectin	-2.43542
Esyt1	extended synaptotagmin-like protein 1	-2.43672
Anxa9	annexin A9	-2.43831
Tktl2	transketolase-like 2	-2.43864
Ccr10	chemokine (C-C motif) receptor 10	-2.43864
Emid1	EMI domain containing 1	-2.44013
Sdc4	syndecan 4	-2.44073
Foxl2os	forkhead box L2, opposite strand	-2.44344
Diaph3	diaphanous related formin 3	-2.44399
Sqrdl	sulfide quinone reductase-like (yeast)	-2.44753
Rnaset2a	ribonuclease T2A	-2.45128
Hpgd	hydroxyprostaglandin dehydrogenase 15 (NAD)	-2.45176
Edar	ectodysplasin-A receptor	-2.45226
Lgmn	legumain	-2.45472
Ggt5	gamma-glutamyltransferase 5	-2.45575
Rad54b	RAD54 homolog B (S. cerevisiae)	-2.45587
Limd1	LIM domains containing 1	-2.45596
BC028528	cDNA sequence BC028528	-2.45628
Fam43a	family with sequence similarity 43, member A	-2.4574
Myl12a	myosin, light chain 12A, regulatory, non-sarcomeric	-2.46054
Trpm1	transient receptor potential cation channel, subfamily M, member 1	-2.46096
Camsap2	calmodulin regulated spectrin-associated protein family, member 2	-2.46272
Erbb2	erb-b2 receptor tyrosine kinase 2	-2.46594
Myb	myeloblastosis oncogene	-2.46808
St8sia2	ST8 alpha-N-acetyl-neuraminide alpha-2,8-sialyltransferase 2	-2.4681
Vamp5	vesicle-associated membrane protein 5	-2.46863
Tifa	TRAF-interacting protein with forkhead-associated domain	-2.46876
Slc38a6	solute carrier family 38, member 6	-2.46971
1500015O10Rik	RIKEN cDNA 1500015O10 gene	-2.47424
Parp12	poly (ADP-ribose) polymerase family, member 12	-2.47686
Cfp	complement factor properdin	-2.47735
Nfkbie	nuclear factor of kappa light polypeptide gene enhancer in B cells inhibitor, epsilon	-2.47816
Nfkbia	nuclear factor of kappa light polypeptide gene enhancer in B cells inhibitor, alpha	-2.47914
Fhl3	four and a half LIM domains 3	-2.47997
Uhrf1	ubiquitin-like, containing PHD and RING finger domains, 1	-2.48031
Gpr34	G protein-coupled receptor 34	-2.48556
Hipk2	homeodomain interacting protein kinase 2	-2.48561
Fmo1	flavin containing monooxygenase 1	-2.48798
Tnfrsf13c	tumor necrosis factor receptor superfamily, member 13c	-2.48801
Plekho1	pleckstrin homology domain containing, family O member 1	-2.48876
2210418O10Rik	predicted gene 2210418O10Rik	-2.48882
Notch2	notch 2	-2.49015
Spem1	sperm maturation 1	-2.49198
Snhg9	small nucleolar RNA host gene 9	-2.49198
Tnfrsf11a	tumor necrosis factor receptor superfamily, member 11a, NFKB activator	-2.49268
Creg1	cellular repressor of E1A-stimulated genes 1	-2.49289
Adamts7	a disintegrin-like and metallopeptidase (reprolysin type) with thrombospondin type 1 motif, 7	-2.49307
Hes7	hairy and enhancer of split 7 (Drosophila)	-2.49319
Tceanc	transcription elongation factor A (SII) N-terminal and central domain containing	-2.49345
Sh3pxd2b	SH3 and PX domains 2B	-2.49425
Gm684	predicted gene 684	-2.4967
Mthfs	5, 10-methenyltetrahydrofolate synthetase	-2.4983
Slc10a3	solute carrier family 10 (sodium/bile acid cotransporter family), member 3	-2.50078
Zfp703	zinc finger protein 703	-2.50102
Eef2kmt	eukaryotic elongation factor 2 lysine methyltransferase	-2.50171
Eppk1	epiplakin 1	-2.50267
Gm12942	predicted gene 12942	-2.50444
Ptgr1	prostaglandin reductase 1	-2.50483
Gimap9	GTPase, IMAP family member 9	-2.50487
Gcnt4	glucosaminyl (N-acetyl) transferase 4, core 2 (beta-1,6-N-acetylglucosaminyltransferase)	-2.50525
Ldlrap1	low density lipoprotein receptor adaptor protein 1	-2.50623
Ckap2l	cytoskeleton associated protein 2-like	-2.50672
Clec14a	C-type lectin domain family 14, member a	-2.511
Irf9	interferon regulatory factor 9	-2.51118
Tmem179b	transmembrane protein 179B	-2.51275
Lamc2	laminin, gamma 2	-2.51326
Sned1	sushi, nidogen and EGF-like domains 1	-2.51385
Dusp2	dual specificity phosphatase 2	-2.51771
Trim12c	tripartite motif-containing 12C	-2.52135
Ninj1	ninjurin 1	-2.52427
4930523C07Rik	RIKEN cDNA 4930523C07 gene	-2.52538
Ephb4	Eph receptor B4	-2.5254
Pou2f2	POU domain, class 2, transcription factor 2	-2.52545
Ttll6	tubulin tyrosine ligase-like family, member 6	-2.52875
Rps6ka1	ribosomal protein S6 kinase polypeptide 1	-2.53032
Zfp953	zinc finger protein 953	-2.53241
Tlr9	toll-like receptor 9	-2.53294
Pcdh12	protocadherin 12	-2.53466
Dnah5	dynein, axonemal, heavy chain 5	-2.53651
Pter	phosphotriesterase related	-2.53763
Efcab11	EF-hand calcium binding domain 11	-2.53782
Slc29a3	solute carrier family 29 (nucleoside transporters), member 3	-2.53853
Carf	calcium response factor	-2.53943
Gas2l3	growth arrest-specific 2 like 3	-2.53975
Ckap2	cytoskeleton associated protein 2	-2.54121
Myoc	myocilin	-2.54158
Esco2	establishment of sister chromatid cohesion N-acetyltransferase 2	-2.54294
Copz2	coatomer protein complex, subunit zeta 2	-2.5455
BC030499	cDNA sequence BC030499	-2.54554
Scamp2	secretory carrier membrane protein 2	-2.54803
Smc4	structural maintenance of chromosomes 4	-2.54974
Epx	eosinophil peroxidase	-2.54979
Tnfrsf14	tumor necrosis factor receptor superfamily, member 14 (herpesvirus entry mediator)	-2.55135
Rrbp1	ribosome binding protein 1	-2.55271
Top2a	topoisomerase (DNA) II alpha	-2.55406
Vcam1	vascular cell adhesion molecule 1	-2.55541
Cav1	caveolin 1, caveolae protein	-2.55558
Atp6v0e	ATPase, H+ transporting, lysosomal V0 subunit E	-2.55845
Gm973	predicted gene 973	-2.55938
Foxn3	forkhead box N3	-2.56193
Dennd2c	DENN/MADD domain containing 2C	-2.56195
Wfikkn2	WAP, follistatin/kazal, immunoglobulin, kunitz and netrin domain containing 2	-2.56604
Ripk1	receptor (TNFRSF)-interacting serine-threonine kinase 1	-2.56605
Tdgf1	teratocarcinoma-derived growth factor 1	-2.56677
BC026585	cDNA sequence BC026585	-2.56724
Bend6	BEN domain containing 6	-2.56756
Slc35g1	solute carrier family 35, member G1	-2.56774
Fam179a	family with sequence similarity 179, member A	-2.56833
Col12a1	collagen, type XII, alpha 1	-2.56916
Spns3	spinster homolog 3	-2.57192
Cpne1	copine I	-2.5733
A630033H20Rik	RIKEN cDNA A630033H20 gene	-2.57626
Cfap57	cilia and flagella associated protein 57	-2.57665
Rpe65	retinal pigment epithelium 65	-2.57888
Slc2a9	solute carrier family 2 (facilitated glucose transporter), member 9	-2.5807
Dmrta2	doublesex and mab-3 related transcription factor like family A2	-2.58171
Adam21	a disintegrin and metallopeptidase domain 21	-2.58188
Lrp2	low density lipoprotein receptor-related protein 2	-2.5859
Sgpl1	sphingosine phosphate lyase 1	-2.58644
Mboat1	membrane bound O-acyltransferase domain containing 1	-2.58714
Gbp9	guanylate-binding protein 9	-2.5908
Tpm4	tropomyosin 4	-2.59276
Slc45a3	solute carrier family 45, member 3	-2.59587
Fzd7	frizzled class receptor 7	-2.59857
Msh5	mutS homolog 5	-2.59997
Lat	linker for activation of T cells	-2.60007
Snora64	small nucleolar RNA, H/ACA box 64	-2.60583
Fam47e	family with sequence similarity 47, member E	-2.60907
Fbln5	fibulin 5	-2.60908
Maats1	MYCBP-associated, testis expressed 1	-2.61095
Hist2h2ab	histone cluster 2, H2ab	-2.61341
Vwa7	von Willebrand factor A domain containing 7	-2.61511
Fn1	fibronectin 1	-2.61769
Dhx58	DEXH (Asp-Glu-X-His) box polypeptide 58	-2.61775
Cyp2f2	cytochrome P450, family 2, subfamily f, polypeptide 2	-2.6184
Spsb2	splA/ryanodine receptor domain and SOCS box containing 2	-2.61894
Axl	AXL receptor tyrosine kinase	-2.62006
Mir8101	microRNA 8101	-2.62022
2210011C24Rik	RIKEN cDNA 2210011C24 gene	-2.62433
Pla2g5	phospholipase A2, group V	-2.62493
Prc1	protein regulator of cytokinesis 1	-2.62583
Dnah8	dynein, axonemal, heavy chain 8	-2.62741
Dnali1	dynein, axonemal, light intermediate polypeptide 1	-2.62826
Cyb561a3	cytochrome b561 family, member A3	-2.62857
Edn3	endothelin 3	-2.62885
Itgb1	integrin beta 1 (fibronectin receptor beta)	-2.63116
Tap2	transporter 2, ATP-binding cassette, sub-family B (MDR/TAP)	-2.63367
Olfml2a	olfactomedin-like 2A	-2.63379
4930444P10Rik	RIKEN cDNA 4930444P10 gene	-2.63604
Fam131b	family with sequence similarity 131, member B	-2.6397
Dapp1	dual adaptor for phosphotyrosine and 3-phosphoinositides 1	-2.64117
Casp7	caspase 7	-2.64251
Cfap54	cilia and flagella associated protein 54	-2.64582
Ormdl2	ORM1-like 2 (S. cerevisiae)	-2.6459
Spef2	sperm flagellar 2	-2.6463
Cdkn1c	cyclin-dependent kinase inhibitor 1C (P57)	-2.64789
5930438M14Rik	RIKEN cDNA 5930438M14 gene	-2.64859
Mlxipl	MLX interacting protein-like	-2.64863
Ptger4	prostaglandin E receptor 4 (subtype EP4)	-2.65065
Lrrc46	leucine rich repeat containing 46	-2.65133
Scara3	scavenger receptor class A, member 3	-2.65136
Adrb3	adrenergic receptor, beta 3	-2.65159
Adamtsl4	ADAMTS-like 4	-2.65665
Vwf	Von Willebrand factor	-2.65682
Upb1	ureidopropionase, beta	-2.65783
Pln	phospholamban	-2.6579
Pdzd9	PDZ domain containing 9	-2.66066
Ifnar2	interferon (alpha and beta) receptor 2	-2.66089
Dynlt1f	dynein light chain Tctex-type 1F	-2.66453
Perp	PERP, TP53 apoptosis effector	-2.66639
Msx2	msh homeobox 2	-2.67911
Cftr	cystic fibrosis transmembrane conductance regulator	-2.67911
Adgra2	adhesion G protein-coupled receptor A2	-2.68829
Nfatc1	nuclear factor of activated T cells, cytoplasmic, calcineurin dependent 1	-2.6894
Akr1c13	aldo-keto reductase family 1, member C13	-2.68985
Man2b1	mannosidase 2, alpha B1	-2.69183
Mir3101	microRNA 3101	-2.69458
Lmo2	LIM domain only 2	-2.69723
S100a7a	S100 calcium binding protein A7A	-2.69955
Tes	testis derived transcript	-2.70403
Acox2	acyl-Coenzyme A oxidase 2, branched chain	-2.7046
A4gnt	alpha-1,4-N-acetylglucosaminyltransferase	-2.70479
Mtfr2	mitochondrial fission regulator 2	-2.7069
Kat7	K(lysine) acetyltransferase 7	-2.70774
Fkbp7	FK506 binding protein 7	-2.71024
L3hypdh	L-3-hydroxyproline dehydratase (trans-)	-2.7114
Mob3c	MOB kinase activator 3C	-2.7185
Il17b	interleukin 17B	-2.71893
Cyp2r1	cytochrome P450, family 2, subfamily r, polypeptide 1	-2.71893
Ptges	prostaglandin E synthase	-2.71947
Iqcg	IQ motif containing G	-2.7195
Litaf	LPS-induced TN factor	-2.72049
Stard8	START domain containing 8	-2.72126
Kif19a	kinesin family member 19A	-2.72137
Aqp4	aquaporin 4	-2.72335
Nes	nestin	-2.72428
Edem1	ER degradation enhancer, mannosidase alpha-like 1	-2.72605
Ccdc114	coiled-coil domain containing 114	-2.72666
Tln1	talin 1	-2.72721
Ssc5d	scavenger receptor cysteine rich family, 5 domains	-2.72726
Oas1c	2'-5' oligoadenylate synthetase 1C	-2.72968
Vasp	vasodilator-stimulated phosphoprotein	-2.73053
Ndc80	NDC80 kinetochore complex component	-2.73093
Akip1	A kinase (PRKA) interacting protein 1	-2.73406
6030407O03Rik	RIKEN cDNA 6030407O03 gene	-2.73881
Angpt2	angiopoietin 2	-2.74047
Tnn	tenascin N	-2.74193
Armc4	armadillo repeat containing 4	-2.7423
Slc16a3	solute carrier family 16 (monocarboxylic acid transporters), member 3	-2.74301
Pstpip1	proline-serine-threonine phosphatase-interacting protein 1	-2.74826
Rrad	Ras-related associated with diabetes	-2.74838
Dok2	docking protein 2	-2.75239
Nrros	negative regulator of reactive oxygen species	-2.75329
Spc25	SPC25, NDC80 kinetochore complex component, homolog (S. cerevisiae)	-2.75406
Bvht	braveheart long non-coding RNA	-2.75685
Rnu73b	U73B small nuclear RNA	-2.75948
Mir7220	microRNA 7220	-2.75948
Mir24-2	microRNA 24-2	-2.75948
Lta	lymphotoxin A	-2.76129
Hist1h2bb	histone cluster 1, H2bb	-2.76175
Tmem252	transmembrane protein 252	-2.76196
Lrrc38	leucine rich repeat containing 38	-2.76202
Chst14	carbohydrate (N-acetylgalactosamine 4-0) sulfotransferase 14	-2.76203
Egflam	EGF-like, fibronectin type III and laminin G domains	-2.76205
P2ry14	purinergic receptor P2Y, G-protein coupled, 14	-2.76763
Gna14	guanine nucleotide binding protein, alpha 14	-2.76978
Kank2	KN motif and ankyrin repeat domains 2	-2.7717
Tmem45a	transmembrane protein 45a	-2.77193
Satb1	special AT-rich sequence binding protein 1	-2.77275
Npl	N-acetylneuraminate pyruvate lyase	-2.77367
E230029C05Rik	RIKEN cDNA E230029C05 gene	-2.77521
Tor3a	torsin family 3, member A	-2.77764
D6Ertd474e	DNA segment, Chr 6, ERATO Doi 474, expressed	-2.77796
Tnfrsf17	tumor necrosis factor receptor superfamily, member 17	-2.77796
Hist1h4k	histone cluster 1, H4k	-2.77796
Tspan4	tetraspanin 4	-2.77829
Plxdc2	plexin domain containing 2	-2.77993
Car5b	carbonic anhydrase 5b, mitochondrial	-2.78026
Ccr5	chemokine (C-C motif) receptor 5	-2.78349
P2rx4	purinergic receptor P2X, ligand-gated ion channel 4	-2.78607
Cd4	CD4 antigen	-2.78634
Myh6	myosin, heavy polypeptide 6, cardiac muscle, alpha	-2.78642
Fut4	fucosyltransferase 4	-2.78642
Xpnpep2	X-prolyl aminopeptidase (aminopeptidase P) 2, membrane-bound	-2.78666
C1qtnf3	C1q and tumor necrosis factor related protein 3	-2.79026
1700007K13Rik	RIKEN cDNA 1700007K13 gene	-2.79465
Zbtb42	zinc finger and BTB domain containing 42	-2.79722
Layn	layilin	-2.79843
Cdk2	cyclin-dependent kinase 2	-2.79964
Cchcr1	coiled-coil alpha-helical rod protein 1	-2.80007
Erich2	glutamate rich 2	-2.80163
Acpp	acid phosphatase, prostate	-2.80292
Myl9	myosin, light polypeptide 9, regulatory	-2.80405
Liph	lipase, member H	-2.80591
B3gnt5	UDP-GlcNAc:betaGal beta-1,3-N-acetylglucosaminyltransferase 5	-2.80611
Slc8b1	solute carrier family 8 (sodium/lithium/calcium exchanger), member B1	-2.80633
Ctsa	cathepsin A	-2.80844
Rasa4	RAS p21 protein activator 4	-2.81214
Abhd15	abhydrolase domain containing 15	-2.81349
Aqp5	aquaporin 5	-2.81422
Tead3	TEA domain family member 3	-2.81552
Alpk2	alpha-kinase 2	-2.81641
Uprt	uracil phosphoribosyltransferase	-2.81641
Mgmt	O-6-methylguanine-DNA methyltransferase	-2.81658
Map2k7	mitogen-activated protein kinase kinase 7	-2.81854
Ly96	lymphocyte antigen 96	-2.81941
Anxa5	annexin A5	-2.81944
Tmco4	transmembrane and coiled-coil domains 4	-2.81955
Bcl2l11	BCL2-like 11 (apoptosis facilitator)	-2.82153
Arsi	arylsulfatase i	-2.82182
Got1l1	glutamic-oxaloacetic transaminase 1-like 1	-2.8228
Ajuba	ajuba LIM protein	-2.82371
Fam46a	family with sequence similarity 46, member A	-2.82474
Slc7a11	solute carrier family 7 (cationic amino acid transporter, y+ system), member 11	-2.82496
Dnaaf1	dynein, axonemal assembly factor 1	-2.82599
Npff	neuropeptide FF-amide peptide precursor	-2.82732
Dtx3l	deltex 3-like, E3 ubiquitin ligase	-2.82899
Prl	prolactin	-2.83622
Cd163	CD163 antigen	-2.83696
Hk2	hexokinase 2	-2.83767
1700007L15Rik	RIKEN cDNA 1700007L15 gene	-2.83805
Serpinb6b	serine (or cysteine) peptidase inhibitor, clade B, member 6b	-2.83869
Il17rc	interleukin 17 receptor C	-2.83909
B3gnt7	UDP-GlcNAc:betaGal beta-1,3-N-acetylglucosaminyltransferase 7	-2.84607
Rasl2-9	RAS-like, family 2, locus 9	-2.84628
Cpa4	carboxypeptidase A4	-2.84628
Rab20	RAB20, member RAS oncogene family	-2.84677
Ccdc88b	coiled-coil domain containing 88B	-2.84757
Cela1	chymotrypsin-like elastase family, member 1	-2.84904
Tcn2	transcobalamin 2	-2.84996
Scd4	stearoyl-coenzyme A desaturase 4	-2.85061
Col6a5	collagen, type VI, alpha 5	-2.85114
9430060I03Rik	RIKEN cDNA 9430060I03 gene	-2.85238
Gm3417	predicted gene 3417	-2.85238
Gem	GTP binding protein (gene overexpressed in skeletal muscle)	-2.85754
Slc16a9	solute carrier family 16 (monocarboxylic acid transporters), member 9	-2.85768
Gpx7	glutathione peroxidase 7	-2.8597
Nuak2	NUAK family, SNF1-like kinase, 2	-2.86049
Znf41-ps	ZNF41, pseudogene	-2.86081
Hist1h4i	histone cluster 1, H4i	-2.86484
Spint1	serine protease inhibitor, Kunitz type 1	-2.86829
Tk1	thymidine kinase 1	-2.87021
Jak3	Janus kinase 3	-2.87058
Ncoa2	nuclear receptor coactivator 2	-2.87116
Apod	apolipoprotein D	-2.87252
Pbxip1	pre B cell leukemia transcription factor interacting protein 1	-2.87279
Traf5	TNF receptor-associated factor 5	-2.87483
Nrm	nurim (nuclear envelope membrane protein)	-2.87517
Dkkl1	dickkopf-like 1	-2.87666
Pltp	phospholipid transfer protein	-2.88127
Col9a2	collagen, type IX, alpha 2	-2.88319
Adcy7	adenylate cyclase 7	-2.88342
Dnah7a	dynein, axonemal, heavy chain 7A	-2.88468
Irf6	interferon regulatory factor 6	-2.88694
Txlnb	taxilin beta	-2.89263
Gbp4	guanylate binding protein 4	-2.89789
Sept1	septin 1	-2.8998
Tmem200b	transmembrane protein 200B	-2.90409
1700007G11Rik	RIKEN cDNA 1700007G11 gene	-2.90492
Rab3il1	RAB3A interacting protein (rabin3)-like 1	-2.91054
Cryba4	crystallin, beta A4	-2.91243
Bche	butyrylcholinesterase	-2.91464
Slc2a4	solute carrier family 2 (facilitated glucose transporter), member 4	-2.91741
Mapkapk3	mitogen-activated protein kinase-activated protein kinase 3	-2.91891
Jhy	juvenile hydrocephalus	-2.92454
Fhod1	formin homology 2 domain containing 1	-2.92546
Ddx58	DEAD (Asp-Glu-Ala-Asp) box polypeptide 58	-2.92698
Ak7	adenylate kinase 7	-2.92997
Nat2	N-acetyltransferase 2 (arylamine N-acetyltransferase)	-2.93223
Dnah6	dynein, axonemal, heavy chain 6	-2.93285
Alpk3	alpha-kinase 3	-2.93292
Spata6	spermatogenesis associated 6	-2.93626
Tor1aip2	torsin A interacting protein 2	-2.93868
Ncapg	non-SMC condensin I complex, subunit G	-2.94082
Ugt1a6a	UDP glucuronosyltransferase 1 family, polypeptide A6A	-2.94273
Myo1e	myosin IE	-2.94305
Zic4	zinc finger protein of the cerebellum 4	-2.94387
Ctla2a	cytotoxic T lymphocyte-associated protein 2 alpha	-2.94468
Lrrc39	leucine rich repeat containing 39	-2.94696
Col5a1	collagen, type V, alpha 1	-2.94755
Crtap	cartilage associated protein	-2.94931
Lpcat2	lysophosphatidylcholine acyltransferase 2	-2.9497
Stat6	signal transducer and activator of transcription 6	-2.95407
Rbl1	retinoblastoma-like 1 (p107)	-2.95521
Mr1	major histocompatibility complex, class I-related	-2.96164
Plin5	perilipin 5	-2.96169
4933405L10Rik	RIKEN cDNA 4933405L10 gene	-2.96325
0610038B21Rik	RIKEN cDNA 0610038B21 gene	-2.96594
Gm10416	predicted pseudogene 10416	-2.96594
Bmp7	bone morphogenetic protein 7	-2.96944
Smoc1	SPARC related modular calcium binding 1	-2.96961
Mx2	MX dynamin-like GTPase 2	-2.97182
S100a10	S100 calcium binding protein A10 (calpactin)	-2.97354
Aspm	asp (abnormal spindle)-like, microcephaly associated (Drosophila)	-2.97394
Cfap44	cilia and flagella associated protein 44	-2.97425
Zfp781	zinc finger protein 781	-2.97782
Nuf2	NUF2, NDC80 kinetochore complex component	-2.9785
Scnn1a	sodium channel, nonvoltage-gated 1 alpha	-2.98013
Prrx1	paired related homeobox 1	-2.98017
Nradd	neurotrophin receptor associated death domain	-2.98045
Pmp22	peripheral myelin protein 22	-2.98071
Ifit3b	interferon-induced protein with tetratricopeptide repeats 3B	-2.98192
Cenpa	centromere protein A	-2.98546
Unc13d	unc-13 homolog D (C. elegans)	-2.98654
Snai1	snail family zinc finger 1	-2.98741
Entpd1	ectonucleoside triphosphate diphosphohydrolase 1	-2.98763
Prn	prion protein gene complex	-2.99024
Ip6k3	inositol hexaphosphate kinase 3	-2.99095
Angptl2	angiopoietin-like 2	-2.99132
Alox5ap	arachidonate 5-lipoxygenase activating protein	-2.99214
Iqgap1	IQ motif containing GTPase activating protein 1	-2.99241
Vamp8	vesicle-associated membrane protein 8	-2.99638
Foxl2	forkhead box L2	-3.00466
Gm5089	predicted gene 5089	-3.00705
Pdlim4	PDZ and LIM domain 4	-3.00785
Ttc16	tetratricopeptide repeat domain 16	-3.00992
Col13a1	collagen, type XIII, alpha 1	-3.01183
Phyhd1	phytanoyl-CoA dioxygenase domain containing 1	-3.01412
Fut7	fucosyltransferase 7	-3.0144
Klf2	Kruppel-like factor 2 (lung)	-3.01568
Cdsn	corneodesmosin	-3.01615
AI467606	expressed sequence AI467606	-3.01999
Ccdc121	coiled-coil domain containing 121	-3.02126
A730036I17Rik	RIKEN cDNA A730036I17 gene	-3.02147
Gas2l2	growth arrest-specific 2 like 2	-3.02147
1110017D15Rik	RIKEN cDNA 1110017D15 gene	-3.02383
Gm8989	predicted gene 8989	-3.02385
Uox	urate oxidase	-3.02493
Shc1	src homology 2 domain-containing transforming protein C1	-3.02712
Kctd11	potassium channel tetramerisation domain containing 11	-3.02947
Plekhg6	pleckstrin homology domain containing, family G (with RhoGef domain) member 6	-3.03617
Lax1	lymphocyte transmembrane adaptor 1	-3.03617
Ino80d	INO80 complex subunit D	-3.03617
Vwa5a	von Willebrand factor A domain containing 5A	-3.03941
Sh3bp2	SH3-domain binding protein 2	-3.0401
Kif24	kinesin family member 24	-3.04042
Slc16a1	solute carrier family 16 (monocarboxylic acid transporters), member 1	-3.04384
Ntf5	neurotrophin 5	-3.04616
Il1rl1	interleukin 1 receptor-like 1	-3.04616
Col6a3	collagen, type VI, alpha 3	-3.04638
Eya4	EYA transcriptional coactivator and phosphatase 4	-3.04742
F11r	F11 receptor	-3.05341
Vsig2	V-set and immunoglobulin domain containing 2	-3.05457
Tgm2	transglutaminase 2, C polypeptide	-3.05814
Elf1	E74-like factor 1	-3.06664
Zmynd12	zinc finger, MYND domain containing 12	-3.0724
Plp2	proteolipid protein 2	-3.07242
Trim5	tripartite motif-containing 5	-3.07276
Dcun1d3	DCN1, defective in cullin neddylation 1, domain containing 3 (S. cerevisiae)	-3.07294
Lpar3	lysophosphatidic acid receptor 3	-3.07379
Cyp26b1	cytochrome P450, family 26, subfamily b, polypeptide 1	-3.07434
Lsmem1	leucine-rich single-pass membrane protein 1	-3.0771
Slc6a20a	solute carrier family 6 (neurotransmitter transporter), member 20A	-3.07757
Gpr39	G protein-coupled receptor 39	-3.07951
Arhgap28	Rho GTPase activating protein 28	-3.08511
Plod2	procollagen lysine, 2-oxoglutarate 5-dioxygenase 2	-3.08575
Id3	inhibitor of DNA binding 3	-3.08632
Mmp23	matrix metallopeptidase 23	-3.08858
Irak3	interleukin-1 receptor-associated kinase 3	-3.08954
Ltc4s	leukotriene C4 synthase	-3.08984
Plekha4	pleckstrin homology domain containing, family A (phosphoinositide binding specific) member 4	-3.091
Snora78	small nucleolar RNA, H/ACA box 7	-3.09482
Tmem173	transmembrane protein 173	-3.09508
Irf1	interferon regulatory factor 1	-3.09796
Mlph	melanophilin	-3.09962
Ncald	neurocalcin delta	-3.10079
Tlr5	toll-like receptor 5	-3.10367
Myh11	myosin, heavy polypeptide 11, smooth muscle	-3.10758
Sntn	sentan, cilia apical structure protein	-3.10935
Adap2	ArfGAP with dual PH domains 2	-3.11078
Rab29	RAB29, member RAS oncogene family	-3.11288
Sox9	SRY (sex determining region Y)-box 9	-3.11614
Prickle3	prickle planar cell polarity protein 3	-3.11927
Gng5	guanine nucleotide binding protein (G protein), gamma 5	-3.12312
Samd3	sterile alpha motif domain containing 3	-3.12579
Itga1	integrin alpha 1	-3.12612
Ccdc153	coiled-coil domain containing 153	-3.12658
Cyr61	cysteine rich protein 61	-3.12861
Bmp8b	bone morphogenetic protein 8b	-3.12927
Fkbp10	FK506 binding protein 10	-3.13224
Slc16a10	solute carrier family 16 (monocarboxylic acid transporters), member 10	-3.13314
Ehd2	EH-domain containing 2	-3.13736
Slco2b1	solute carrier organic anion transporter family, member 2b1	-3.14246
Bin2	bridging integrator 2	-3.1427
Rassf4	Ras association (RalGDS/AF-6) domain family member 4	-3.1452
Map3k8	mitogen-activated protein kinase kinase kinase 8	-3.16107
Ccdc102a	coiled-coil domain containing 102A	-3.16261
Mir6913	microRNA 6913	-3.16322
Mir1981	microRNA 1981	-3.16322
4930413G21Rik	RIKEN cDNA 4930413G21 gene	-3.16451
Dennd2d	DENN/MADD domain containing 2D	-3.16482
Hmmr	hyaluronan mediated motility receptor (RHAMM)	-3.17325
Hs3st3a1	heparan sulfate (glucosamine) 3-O-sulfotransferase 3A1	-3.17562
Efhb	EF hand domain family, member B	-3.17581
Abca9	ATP-binding cassette, sub-family A (ABC1), member 9	-3.1782
Tcf23	transcription factor 23	-3.18063
Adgrg6	adhesion G protein-coupled receptor G6	-3.18097
Pawr	PRKC, apoptosis, WT1, regulator	-3.18097
Csf1r	colony stimulating factor 1 receptor	-3.18379
Pabpc4l	poly(A) binding protein, cytoplasmic 4-like	-3.1851
Cuzd1	CUB and zona pellucida-like domains 1	-3.18966
Shroom2	shroom family member 2	-3.19796
Hmgcs2	3-hydroxy-3-methylglutaryl-Coenzyme A synthase 2	-3.20022
Apbb2	amyloid beta (A4) precursor protein-binding, family B, member 2	-3.20035
Card9	caspase recruitment domain family, member 9	-3.20137
Smpd5	sphingomyelin phosphodiesterase 5	-3.20146
Ctsb	cathepsin B	-3.20156
Neat1	nuclear paraspeckle assembly transcript 1 (non-protein coding)	-3.2026
Bmf	BCL2 modifying factor	-3.21033
Hist1h1c	histone cluster 1, H1c	-3.21108
Nfe2l2	nuclear factor, erythroid derived 2, like 2	-3.21157
C1qtnf7	C1q and tumor necrosis factor related protein 7	-3.21168
Styxl1	serine/threonine/tyrosine interacting-like 1	-3.21639
Mboat4	membrane bound O-acyltransferase domain containing 4	-3.21825
Lepr	leptin receptor	-3.22043
Traf3ip3	TRAF3 interacting protein 3	-3.22153
Slc22a8	solute carrier family 22 (organic anion transporter), member 8	-3.22208
Pcgf2	polycomb group ring finger 2	-3.22299
Rbp1	retinol binding protein 1, cellular	-3.22493
Itga10	integrin, alpha 10	-3.22498
Slc14a1	solute carrier family 14 (urea transporter), member 1	-3.22724
Cytl1	cytokine-like 1	-3.22749
Hspb6	heat shock protein, alpha-crystallin-related, B6	-3.22854
Akna	AT-hook transcription factor	-3.22954
Pla2g2d	phospholipase A2, group IID	-3.22978
Lrrc23	leucine rich repeat containing 23	-3.22995
Cd274	CD274 antigen	-3.23671
Ccdc33	coiled-coil domain containing 33	-3.23815
Eva1b	eva-1 homolog B (C. elegans)	-3.2408
Sfrp1	secreted frizzled-related protein 1	-3.24313
Cd24a	CD24a antigen	-3.24335
Tmem176b	transmembrane protein 176B	-3.24449
Lrrc32	leucine rich repeat containing 32	-3.24529
Fcgrt	Fc receptor, IgG, alpha chain transporter	-3.24725
Hist1h4h	histone cluster 1, H4h	-3.24855
1700056E22Rik	RIKEN cDNA 1700056E22 gene	-3.25236
Nek5	NIMA (never in mitosis gene a)-related expressed kinase 5	-3.25938
Ifngr1	interferon gamma receptor 1	-3.26184
Plcg2	phospholipase C, gamma 2	-3.27087
Gsg2	germ cell-specific gene 2	-3.27882
Celf2	CUGBP, Elav-like family member 2	-3.2878
Rhoc	ras homolog family member C	-3.2887
Syt15	synaptotagmin XV	-3.28893
Ect2l	epithelial cell transforming sequence 2 oncogene-like	-3.29067
2810417H13Rik	RIKEN cDNA 2810417H13 gene	-3.29716
H2-T-ps	histocompatibility 2, T region locus, pseudogene	-3.30052
Itga11	integrin alpha 11	-3.30156
Ccnb2	cyclin B2	-3.30391
Col8a2	collagen, type VIII, alpha 2	-3.30426
Tnni3	troponin I, cardiac 3	-3.30445
Slc25a45	solute carrier family 25, member 45	-3.30915
Syngr2	synaptogyrin 2	-3.31015
Fgd2	FYVE, RhoGEF and PH domain containing 2	-3.31041
Dock8	dedicator of cytokinesis 8	-3.31364
Myzap	myocardial zonula adherens protein	-3.31897
Serpind1	serine (or cysteine) peptidase inhibitor, clade D, member 1	-3.32297
Gabrr2	gamma-aminobutyric acid (GABA) C receptor, subunit rho 2	-3.32304
Lrrc18	leucine rich repeat containing 18	-3.32816
Tnfrsf9	tumor necrosis factor receptor superfamily, member 9	-3.32879
Mfap4	microfibrillar-associated protein 4	-3.3289
Serinc4	serine incorporator 4	-3.3307
Mt2	metallothionein 2	-3.3326
Adrb2	adrenergic receptor, beta 2	-3.33304
Rab39	RAB39, member RAS oncogene family	-3.34085
Cd101	CD101 antigen	-3.34362
Lamb2	laminin, beta 2	-3.34647
Clec3b	C-type lectin domain family 3, member b	-3.35026
Fbxl8	F-box and leucine-rich repeat protein 8	-3.35144
Fsip1	fibrous sheath-interacting protein 1	-3.35567
Dct	dopachrome tautomerase	-3.36092
Npc2	Niemann-Pick type C2	-3.3625
Stag3	stromal antigen 3	-3.36314
Cysltr1	cysteinyl leukotriene receptor 1	-3.37075
4930578M01Rik	RIKEN cDNA 4930578M01 gene	-3.37103
Asb14	ankyrin repeat and SOCS box-containing 14	-3.37322
Cr2	complement receptor 2	-3.37322
Rcsd1	RCSD domain containing 1	-3.37546
Erbb2ip	Erbb2 interacting protein	-3.38099
Slc14a2	solute carrier family 14 (urea transporter), member 2	-3.38524
Lgals6	lectin, galactose binding, soluble 6	-3.38868
Igtp	interferon gamma induced GTPase	-3.38914
Gldn	gliomedin	-3.38947
Smagp	small cell adhesion glycoprotein	-3.39685
Loxl1	lysyl oxidase-like 1	-3.41087
Kiss1	KiSS-1 metastasis-suppressor	-3.41225
Gm13251	predicted gene 13251	-3.41509
Hexa	hexosaminidase A	-3.42117
Hist1h4j	histone cluster 1, H4j	-3.42312
Bmp6	bone morphogenetic protein 6	-3.42375
Mustn1	musculoskeletal, embryonic nuclear protein 1	-3.42988
Mgst1	microsomal glutathione S-transferase 1	-3.43049
Smad6	SMAD family member 6	-3.43051
Rd3	retinal degeneration 3	-3.43618
Rbpms	RNA binding protein gene with multiple splicing	-3.43713
Ccdc80	coiled-coil domain containing 80	-3.44062
C130050O18Rik	RIKEN cDNA C130050O18 gene	-3.44133
Qprt	quinolinate phosphoribosyltransferase	-3.4417
Hc	hemolytic complement	-3.44238
Cmtm3	CKLF-like MARVEL transmembrane domain containing 3	-3.44302
Hpn	hepsin	-3.4448
Cxcl12	chemokine (C-X-C motif) ligand 12	-3.4464
Pafah1b1	platelet-activating factor acetylhydrolase, isoform 1b, subunit 1	-3.44765
Matn4	matrilin 4	-3.44838
Clec2d	C-type lectin domain family 2, member d	-3.45181
Vsir	V-set immunoregulatory receptor	-3.45418
Tnfsf10	tumor necrosis factor (ligand) superfamily, member 10	-3.46273
C230072F16Rik	RIKEN cDNA C230072F16 gene	-3.46369
Chek2	checkpoint kinase 2	-3.46628
Gm11423	predicted gene 11423	-3.47082
Rcn3	reticulocalbin 3, EF-hand calcium binding domain	-3.47132
Slc12a7	solute carrier family 12, member 7	-3.47386
Dse	dermatan sulfate epimerase	-3.4768
Cdhr3	cadherin-related family member 3	-3.47728
Mlf1	myeloid leukemia factor 1	-3.47957
5031414D18Rik	RIKEN cDNA 5031414D18 gene	-3.47957
1110020A21Rik	RIKEN cDNA 1110020A21 gene	-3.47989
C1qtnf1	C1q and tumor necrosis factor related protein 1	-3.48074
Gm16861	predicted gene, 16861	-3.48183
Nfkb2	nuclear factor of kappa light polypeptide gene enhancer in B cells 2, p49/p100	-3.48585
Dnah10	dynein, axonemal, heavy chain 10	-3.48764
Sparc	secreted acidic cysteine rich glycoprotein	-3.49048
Phldb2	pleckstrin homology like domain, family B, member 2	-3.4906
E2f2	E2F transcription factor 2	-3.49195
Hdc	histidine decarboxylase	-3.49405
Igfbp2	insulin-like growth factor binding protein 2	-3.49468
Il17rb	interleukin 17 receptor B	-3.49778
Gdpd3	glycerophosphodiester phosphodiesterase domain containing 3	-3.49796
Pear1	platelet endothelial aggregation receptor 1	-3.49832
Ccnb1	cyclin B1	-3.51598
Car9	carbonic anhydrase 9	-3.51823
Gm8234	predicted gene 8234	-3.5204
Ier3	immediate early response 3	-3.52072
Pole2	polymerase (DNA directed), epsilon 2 (p59 subunit)	-3.52811
Adamts2	a disintegrin-like and metallopeptidase (reprolysin type) with thrombospondin type 1 motif, 2	-3.53236
Haao	3-hydroxyanthranilate 3,4-dioxygenase	-3.53378
Meig1	meiosis expressed gene 1	-3.5385
B4galt1	UDP-Gal:betaGlcNAc beta 1,4- galactosyltransferase, polypeptide 1	-3.5386
Hic1	hypermethylated in cancer 1	-3.53878
Trim63	tripartite motif-containing 63	-3.54267
Casp1	caspase 1	-3.54537
Tifab	TRAF-interacting protein with forkhead-associated domain, family member B	-3.54591
Zbbx	zinc finger, B-box domain containing	-3.54598
Tspan11	tetraspanin 11	-3.54608
Tor4a	torsin family 4, member A	-3.55323
Adam12	a disintegrin and metallopeptidase domain 12 (meltrin alpha)	-3.55666
Batf3	basic leucine zipper transcription factor, ATF-like 3	-3.55912
Chrnb1	cholinergic receptor, nicotinic, beta polypeptide 1 (muscle)	-3.55912
Rem1	rad and gem related GTP binding protein 1	-3.56143
Gna15	guanine nucleotide binding protein, alpha 15	-3.56464
Col4a5	collagen, type IV, alpha 5	-3.5655
Pifo	primary cilia formation	-3.56639
2210416O15Rik	RIKEN cDNA 2210416O15 gene	-3.56792
Igfbp5	insulin-like growth factor binding protein 5	-3.57682
Riiad1	regulatory subunit of type II PKA R-subunit (RIIa) domain containing 1	-3.57791
Dap	death-associated protein	-3.57859
D330041H03Rik	RIKEN cDNA D330041H03 gene	-3.58673
Pctp	phosphatidylcholine transfer protein	-3.58734
Bace2	beta-site APP-cleaving enzyme 2	-3.58796
Scpep1	serine carboxypeptidase 1	-3.59129
Aim1	absent in melanoma 1	-3.59283
Col9a1	collagen, type IX, alpha 1	-3.59515
Mapk15	mitogen-activated protein kinase 15	-3.59884
Cped1	cadherin-like and PC-esterase domain containing 1	-3.59892
Gbp3	guanylate binding protein 3	-3.60474
Adora3	adenosine A3 receptor	-3.60657
Stat4	signal transducer and activator of transcription 4	-3.60703
Cx3cr1	chemokine (C-X3-C motif) receptor 1	-3.61023
Irgm1	immunity-related GTPase family M member 1	-3.61151
Trabd2b	TraB domain containing 2B	-3.61172
Ppp1r18	protein phosphatase 1, regulatory subunit 18	-3.61537
Tmem232	transmembrane protein 232	-3.62174
Fam101a	family with sequence similarity 101, member A	-3.62971
Grap2	GRB2-related adaptor protein 2	-3.62985
Dmkn	dermokine	-3.63391
6430503K07Rik	RIKEN cDNA 6430503K07 gene	-3.63495
P2rx6	purinergic receptor P2X, ligand-gated ion channel, 6	-3.64611
Arhgap25	Rho GTPase activating protein 25	-3.64644
Tcirg1	T cell, immune regulator 1, ATPase, H+ transporting, lysosomal V0 protein A3	-3.64817
Zfp69	zinc finger protein 69	-3.65109
[truncated: 943 more rows]
