# Supplementary material for: Very early environmental enrichment protects against apoptosis and improves functional recovery from hypoxic–ischemic brain injury
Source: Front Mol Neurosci. 2023 Feb 7;15:1019173. doi: 10.3389/fnmol.2022.1019173 (PMC9942523; doi:10.3389/fnmol.2022.1019173)
Supplement: Supplementary file 3 [file Table_3.XLSX]

## Sheet: Sheet1
Gene_Symbol	Description	Delayed EE-Cortex/Delayed SC-Cortex.fc
Ino80d	INO80 complex subunit D	76.6695
Hbb-b1	hemoglobin, beta adult major chain	60.6007
Pou2f1	POU domain, class 2, transcription factor 1	38.0664
Gm38667	predicted gene, 38667	31.9563
Tmem254a	transmembrane protein 254a	13.68
Sap25	sin3 associated polypeptide	13.2504
Amd1	S-adenosylmethionine decarboxylase 1	12.2222
Apoo-ps	apolipoprotein O, pseudogene	11.7994
Klf1	Kruppel-like factor 1 (erythroid)	10.1272
4930486L24Rik	RIKEN cDNA 4930486L24 gene	9.66956
Alpk3	alpha-kinase 3	9.21187
Rnf8-cmtr1	Rnf8-cmtr1 readthrough	7.75044
Cfap157	cilia and flagella associated protein 157	6.92341
Fbxo48	F-box protein 48	6.88467
Cebpb	CCAAT/enhancer binding protein (C/EBP), beta	6.65917
Tcp11	t-complex protein 11	6.57353
Gnrh1	gonadotropin releasing hormone 1	5.71125
Pcdhgb8	protocadherin gamma subfamily B, 8	5.58539
Myoz2	myozenin 2	5.55033
Tcf24	transcription factor 24	5.55033
Foxred2	FAD-dependent oxidoreductase domain containing 2	5.40437
Tmem252	transmembrane protein 252	4.98948
Cldn12	claudin 12	4.7841
Btbd8	BTB (POZ) domain containing 8	4.71592
Gm8234	predicted gene 8234	4.57639
Celf2	CUGBP, Elav-like family member 2	4.43458
Vmn2r57	vomeronasal 2, receptor 57	4.3955
Myh6	myosin, heavy polypeptide 6, cardiac muscle, alpha	4.30512
Spata17	spermatogenesis associated 17	4.30512
Esco2	establishment of sister chromatid cohesion N-acetyltransferase 2	4.2722
1500015L24Rik	RIKEN cDNA 1500015L24 gene	4.08435
Hist3h2bb-ps	histone cluster 3, H2bb, pseudogene	4.08435
Zfp473	zinc finger protein 473	3.85776
Pi15	peptidase inhibitor 15	3.80083
Ube2v1	ubiquitin-conjugating enzyme E2 variant 1	3.72347
Gpx6	glutathione peroxidase 6	3.69745
Tcam1	testicular cell adhesion molecule 1	3.56515
4931408D14Rik	RIKEN cDNA 4931408D14 gene	3.56515
C130060C02Rik	RIKEN cDNA C130060C02 gene	3.43831
Gm5	predicted gene 5	3.42789
Ada	adenosine deaminase	3.21214
Il12rb1	interleukin 12 receptor, beta 1	3.19355
Kntc1	kinetochore associated 1	3.19355
Urgcp	upregulator of cell proliferation	3.18373
Fam109b	family with sequence similarity 109, member B	3.11679
Pkd2l2	polycystic kidney disease 2-like 2	3.05895
Ywhaz	tyrosine 3-monooxygenase/tryptophan 5-monooxygenase activation protein, zeta polypeptide	3.05815
Amica1	adhesion molecule, interacts with CXADR antigen 1	3.00018
Lrrc18	leucine rich repeat containing 18	2.98801
Lars2	leucyl-tRNA synthetase, mitochondrial	2.97742
Slc14a2	solute carrier family 14 (urea transporter), member 2	2.9714
Itk	IL2 inducible T cell kinase	2.89202
Nxpe2	neurexophilin and PC-esterase domain family, member 2	2.87679
G3bp2	GTPase activating protein (SH3 domain) binding protein 2	2.83308
Trub2	TruB pseudouridine (psi) synthase family member 2	2.82523
Lao1	L-amino acid oxidase 1	2.8233
Pif1	PIF1 5'-to-3' DNA helicase	2.8157
Sacs	sacsin	2.76614
Fut7	fucosyltransferase 7	2.71808
Dyrk4	dual-specificity tyrosine-(Y)-phosphorylation regulated kinase 4	2.71808
Ccl28	chemokine (C-C motif) ligand 28	2.71569
Sh2b3	SH2B adaptor protein 3	2.67852
Gopc	golgi associated PDZ and coiled-coil motif containing	2.67541
Cd2bp2	CD2 antigen (cytoplasmic tail) binding protein 2	2.65346
Dbil5	diazepam binding inhibitor-like 5	2.60403
Brd4	bromodomain containing 4	2.58944
Insig2	insulin induced gene 2	2.57396
Gm4724	predicted gene 4724	2.53081
Bub1	BUB1, mitotic checkpoint serine/threonine kinase	2.52739
Gabre	gamma-aminobutyric acid (GABA) A receptor, subunit epsilon	2.52709
Gm21949	predicted gene, 21949	2.52521
Dct	dopachrome tautomerase	2.51355
Matn1	matrilin 1, cartilage matrix protein	2.50804
Gsto2	glutathione S-transferase omega 2	2.4971
Mafa	v-maf musculoaponeurotic fibrosarcoma oncogene family, protein A (avian)	2.49646
S100a9	S100 calcium binding protein A9 (calgranulin B)	2.46898
Lrg1	leucine-rich alpha-2-glycoprotein 1	2.43968
6720468P15Rik	RIKEN cDNA 6720468P15 gene	2.41491
Adgb	androglobin	2.41204
1700026J14Rik	RIKEN cDNA 1700026J14 gene	2.40776
Xpnpep2	X-prolyl aminopeptidase (aminopeptidase P) 2, membrane-bound	2.40776
Zmynd12	zinc finger, MYND domain containing 12	2.40776
Pcdha1	protocadherin alpha 1	2.39049
Tm6sf2	transmembrane 6 superfamily member 2	2.35688
Pcdha8	protocadherin alpha 8	2.35016
Styk1	serine/threonine/tyrosine kinase 1	2.34816
Fam71f2	family with sequence similarity 71, member F2	2.34816
Zeb2	zinc finger E-box binding homeobox 2	2.34302
Igsf5	immunoglobulin superfamily, member 5	2.33475
Cyp27b1	cytochrome P450, family 27, subfamily b, polypeptide 1	2.31605
Wfikkn1	WAP, FS, Ig, KU, and NTR-containing protein 1	2.31605
Nlrc4	NLR family, CARD domain containing 4	2.31605
Ano7	anoctamin 7	2.31605
Krtcap3	keratinocyte associated protein 3	2.28256
Gm10190	predicted gene 10190	2.28256
Tex14	testis expressed gene 14	2.27936
Ppargc1b	peroxisome proliferative activated receptor, gamma, coactivator 1 beta	2.26974
Plekhs1	pleckstrin homology domain containing, family S member 1	2.261
Gm20187	predicted gene, 20187	2.2546
C8g	complement component 8, gamma polypeptide	2.25205
Fcrlb	Fc receptor-like B	2.20524
Prdm12	PR domain containing 12	2.18195
Pcdha10	protocadherin alpha 10	2.16509
Hbb-b2	hemoglobin, beta adult minor chain	2.15686
BC049715	cDNA sequence BC049715	2.15684
Pde8b	phosphodiesterase 8B	2.15448
Prdx6	peroxiredoxin 6	2.14506
Psmf1	proteasome (prosome, macropain) inhibitor subunit 1	2.11763
Slc18a2	solute carrier family 18 (vesicular monoamine), member 2	2.10625
Lefty2	left-right determination factor 2	2.0879
Fam129c	family with sequence similarity 129, member C	2.0879
Klrg2	killer cell lectin-like receptor subfamily G, member 2	2.08279
Adamts20	a disintegrin-like and metallopeptidase (reprolysin type) with thrombospondin type 1 motif, 20	2.0776
Ncapg	non-SMC condensin I complex, subunit G	2.07293
1700028J19Rik	RIKEN cDNA 1700028J19 gene	2.06094
Npffr1	neuropeptide FF receptor 1	2.05689
Wnt3	wingless-type MMTV integration site family, member 3	2.05122
2700099C18Rik	RIKEN cDNA 2700099C18 gene	2.05027
Slc17a9	solute carrier family 17, member 9	2.05027
Pcdha4	protocadherin alpha 4	2.04757
Prima1	proline rich membrane anchor 1	2.04537
Apoh	apolipoprotein H	2.03911
Klhl41	kelch-like 41	2.03911
Sept6	septin 6	2.03865
Zfp366	zinc finger protein 366	2.03647
Nlrp6	NLR family, pyrin domain containing 6	2.03283
Slc38a10	solute carrier family 38, member 10	2.01331
G530011O06Rik	RIKEN cDNA G530011O06 gene	2.01308
Clspn	claspin	2.01074
Kif24	kinesin family member 24	2.00012
Gm14308	predicted gene 14308	-2.00069
A930003A15Rik	RIKEN cDNA A930003A15 gene	-2.00303
Lrguk	leucine-rich repeats and guanylate kinase domain containing	-2.00552
Lpar4	lysophosphatidic acid receptor 4	-2.00841
Ugt1a7c	UDP glucuronosyltransferase 1 family, polypeptide A7C	-2.01056
Dnali1	dynein, axonemal, light intermediate polypeptide 1	-2.01357
Lgals12	lectin, galactose binding, soluble 12	-2.01521
Igf2bp2	insulin-like growth factor 2 mRNA binding protein 2	-2.01603
Gfap	glial fibrillary acidic protein	-2.01695
Prg4	proteoglycan 4 (megakaryocyte stimulating factor, articular superficial zone protein)	-2.01847
F930015N05Rik	RIKEN cDNA F930015N05 gene	-2.02163
Cdk1	cyclin-dependent kinase 1	-2.02188
Csf2rb2	colony stimulating factor 2 receptor, beta 2, low-affinity (granulocyte-macrophage)	-2.02497
2310010J17Rik	RIKEN cDNA 2310010J17 gene	-2.02676
Tnfsf10	tumor necrosis factor (ligand) superfamily, member 10	-2.02891
C4b	complement component 4B (Chido blood group)	-2.03015
Gsta3	glutathione S-transferase, alpha 3	-2.03048
Clec10a	C-type lectin domain family 10, member A	-2.03441
Ccl6	chemokine (C-C motif) ligand 6	-2.04733
Aurkb	aurora kinase B	-2.05025
Gm44504	predicted readthrough transcript (NMD candidate), 44504	-2.05229
Sntb1	syntrophin, basic 1	-2.05363
Dcdc2b	doublecortin domain containing 2b	-2.05416
Prss57	protease, serine 57	-2.05505
Emp1	epithelial membrane protein 1	-2.05645
Sphk1	sphingosine kinase 1	-2.06335
Rcn3	reticulocalbin 3, EF-hand calcium binding domain	-2.06603
Tubb6	tubulin, beta 6 class V	-2.07462
Slc1a5	solute carrier family 1 (neutral amino acid transporter), member 5	-2.07465
Kctd18	potassium channel tetramerisation domain containing 18	-2.08045
Lbp	lipopolysaccharide binding protein	-2.08296
Slc35g1	solute carrier family 35, member G1	-2.08309
Gbp2	guanylate binding protein 2	-2.08713
Clcf1	cardiotrophin-like cytokine factor 1	-2.0899
Msx1	msh homeobox 1	-2.09238
Mrc2	mannose receptor, C type 2	-2.10025
Eomes	eomesodermin	-2.10124
Mpzl2	myelin protein zero-like 2	-2.10161
Rd3	retinal degeneration 3	-2.10487
C2	complement component 2 (within H-2S)	-2.10764
Spc25	SPC25, NDC80 kinetochore complex component, homolog (S. cerevisiae)	-2.10855
C3ar1	complement component 3a receptor 1	-2.11119
Etohd2	ethanol decreased 2	-2.11134
Efemp1	epidermal growth factor-containing fibulin-like extracellular matrix protein 1	-2.12328
Plscr1	phospholipid scramblase 1	-2.12586
Gm16845	predicted gene, 16845	-2.12649
Sh3bgr	SH3-binding domain glutamic acid-rich protein	-2.13173
Frk	fyn-related kinase	-2.13783
Acp5	acid phosphatase 5, tartrate resistant	-2.14723
Lrrn4cl	LRRN4 C-terminal like	-2.15854
Car3	carbonic anhydrase 3	-2.16672
Hmga2-ps1	high mobility group AT-hook 2, pseudogene 1	-2.17704
Ccdc110	coiled-coil domain containing 110	-2.18048
Tcaf2	TRPM8 channel-associated factor 2	-2.18048
Sapcd2	suppressor APC domain containing 2	-2.18359
Mrap	melanocortin 2 receptor accessory protein	-2.18527
Fmod	fibromodulin	-2.18637
Anxa2	annexin A2	-2.18799
S100a4	S100 calcium binding protein A4	-2.19328
Cdkn2b	cyclin-dependent kinase inhibitor 2B (p15, inhibits CDK4)	-2.19428
Tgtp1	T cell specific GTPase 1	-2.19823
Zfp385c	zinc finger protein 385C	-2.20465
Fxyd5	FXYD domain-containing ion transport regulator 5	-2.20609
Postn	periostin, osteoblast specific factor	-2.21708
Pdgfd	platelet-derived growth factor, D polypeptide	-2.22227
Serpinb6b	serine (or cysteine) peptidase inhibitor, clade B, member 6b	-2.22283
Ppm1j	protein phosphatase 1J	-2.23508
A2m	alpha-2-macroglobulin	-2.23565
Steap4	STEAP family member 4	-2.23805
Prrx2	paired related homeobox 2	-2.23876
Ptgs2os	prostaglandin-endoperoxide synthase 2, opposite strand	-2.2412
Acr	acrosin prepropeptide	-2.24281
Tnni3	troponin I, cardiac 3	-2.2461
C1qtnf7	C1q and tumor necrosis factor related protein 7	-2.24989
Tgtp2	T cell specific GTPase 2	-2.25469
Ms4a6c	membrane-spanning 4-domains, subfamily A, member 6C	-2.25596
Pirb	paired Ig-like receptor B	-2.25752
Folr2	folate receptor 2 (fetal)	-2.26546
Fgl2	fibrinogen-like protein 2	-2.27216
Kat7	K(lysine) acetyltransferase 7	-2.27315
Gp9	glycoprotein 9 (platelet)	-2.28305
Tmem106a	transmembrane protein 106A	-2.2905
Tex15	testis expressed gene 15	-2.29538
Itga10	integrin, alpha 10	-2.29546
Espn	espin	-2.30501
Ifi47	interferon gamma inducible protein 47	-2.31188
Gstm2	glutathione S-transferase, mu 2	-2.31794
Gm2721	predicted gene 2721	-2.31926
Pars2	prolyl-tRNA synthetase (mitochondrial)(putative)	-2.32716
Apoc1	apolipoprotein C-I	-2.33203
Rpl14-ps1	ribosomal protein L14, pseudogene 1	-2.33996
Pacsin2	protein kinase C and casein kinase substrate in neurons 2	-2.34919
Slfn9	schlafen 9	-2.35067
Sfrp4	secreted frizzled-related protein 4	-2.3598
Spata3	spermatogenesis associated 3	-2.36144
Krt18	keratin 18	-2.36882
Cbr2	carbonyl reductase 2	-2.37449
Thbd	thrombomodulin	-2.38175
Islr2	immunoglobulin superfamily containing leucine-rich repeat 2	-2.38833
Trmt2b	TRM2 tRNA methyltransferase 2B	-2.3911
Tnfaip2	tumor necrosis factor, alpha-induced protein 2	-2.39374
Svep1	sushi, von Willebrand factor type A, EGF and pentraxin domain containing 1	-2.39656
S100a11	S100 calcium binding protein A11	-2.40195
Mgp	matrix Gla protein	-2.4153
Cdca5	cell division cycle associated 5	-2.41596
Il1rl2	interleukin 1 receptor-like 2	-2.41596
Dcn	decorin	-2.42477
Suv39h1	suppressor of variegation 3-9 homolog 1 (Drosophila)	-2.43796
Ckap2	cytoskeleton associated protein 2	-2.43942
Fam83f	family with sequence similarity 83, member F	-2.43983
Emp3	epithelial membrane protein 3	-2.4419
Usp3	ubiquitin specific peptidase 3	-2.44472
Eya2	EYA transcriptional coactivator and phosphatase 2	-2.45316
Got1l1	glutamic-oxaloacetic transaminase 1-like 1	-2.45739
Pde7b	phosphodiesterase 7B	-2.45815
Kcnj13	potassium inwardly-rectifying channel, subfamily J, member 13	-2.46185
Snai2	snail family zinc finger 2	-2.47058
Fgfbp1	fibroblast growth factor binding protein 1	-2.48668
Mndal	myeloid nuclear differentiation antigen like	-2.49724
Bmp5	bone morphogenetic protein 5	-2.5049
D6Ertd474e	DNA segment, Chr 6, ERATO Doi 474, expressed	-2.51709
Kcnn4	potassium intermediate/small conductance calcium-activated channel, subfamily N, member 4	-2.51822
Wnt9b	wingless-type MMTV integration site family, member 9B	-2.51822
Fkbp11	FK506 binding protein 11	-2.52169
Gm12359	predicted gene 12359	-2.53528
Il27ra	interleukin 27 receptor, alpha	-2.54807
Myh8	myosin, heavy polypeptide 8, skeletal muscle, perinatal	-2.55617
Nos2	nitric oxide synthase 2, inducible	-2.55617
Cubn	cubilin (intrinsic factor-cobalamin receptor)	-2.55617
Gm26633	predicted gene, 26633	-2.55617
H2-Q7	histocompatibility 2, Q region locus 7	-2.55849
Aebp1	AE binding protein 1	-2.5616
Tgfbi	transforming growth factor, beta induced	-2.56453
Ppic	peptidylprolyl isomerase C	-2.56494
Pyroxd2	pyridine nucleotide-disulphide oxidoreductase domain 2	-2.5694
Cul4b	cullin 4B	-2.57835
Kcnk5	potassium channel, subfamily K, member 5	-2.58515
Ribc1	RIB43A domain with coiled-coils 1	-2.60093
Stoml3	stomatin (Epb7.2)-like 3	-2.60093
Clcn3	chloride channel, voltage-sensitive 3	-2.61369
Asgr1	asialoglycoprotein receptor 1	-2.61893
Angpt2	angiopoietin 2	-2.6252
Bgn	biglycan	-2.62736
Chrna2	cholinergic receptor, nicotinic, alpha polypeptide 2 (neuronal)	-2.63431
Itgal	integrin alpha L	-2.64375
Tbx15	T-box 15	-2.65395
C430049B03Rik	RIKEN cDNA C430049B03 gene	-2.65454
Rab20	RAB20, member RAS oncogene family	-2.6747
Fam131b	family with sequence similarity 131, member B	-2.6892
D630045J12Rik	RIKEN cDNA D630045J12 gene	-2.69184
Tctex1d1	Tctex1 domain containing 1	-2.69341
Fanca	Fanconi anemia, complementation group A	-2.69669
Stil	Scl/Tal1 interrupting locus	-2.69669
Cxcl16	chemokine (C-X-C motif) ligand 16	-2.70191
Eln	elastin	-2.70309
Gm12250	predicted gene 12250	-2.71989
Popdc2	popeye domain containing 2	-2.72588
F13a1	coagulation factor XIII, A1 subunit	-2.72852
Flnc	filamin C, gamma	-2.73215
Hlx	H2.0-like homeobox	-2.73495
Foxd2	forkhead box D2	-2.75167
Calml4	calmodulin-like 4	-2.76191
Isg20	interferon-stimulated protein	-2.76422
Itgbl1	integrin, beta-like 1	-2.76676
Foxd1	forkhead box D1	-2.76816
Col6a2	collagen, type VI, alpha 2	-2.78742
Cdc6	cell division cycle 6	-2.80132
Ndc80	NDC80 kinetochore complex component	-2.80132
Barhl2	BarH-like 2 (Drosophila)	-2.82025
Ogn	osteoglycin	-2.82788
Col5a2	collagen, type V, alpha 2	-2.83005
Tbx18	T-box18	-2.84874
Esm1	endothelial cell-specific molecule 1	-2.84987
Ankef1	ankyrin repeat and EF-hand domain containing 1	-2.84987
AA465934	expressed sequence AA465934	-2.84987
Cldn3	claudin 3	-2.85777
Mfap4	microfibrillar-associated protein 4	-2.86191
Cyp4b1	cytochrome P450, family 4, subfamily b, polypeptide 1	-2.86291
Ucma	upper zone of growth plate and cartilage matrix associated	-2.86555
Emilin1	elastin microfibril interfacer 1	-2.86899
Pmel	premelanosome protein	-2.87929
Ndst1	N-deacetylase/N-sulfotransferase (heparan glucosaminyl) 1	-2.87994
Nhlrc4	NHL repeat containing 4	-2.8956
Loxl2	lysyl oxidase-like 2	-2.9014
Fam65c	family with sequence similarity 65, member C	-2.90561
Crb3	crumbs family member 3	-2.90561
Grid2ip	glutamate receptor, ionotropic, delta 2 (Grid2) interacting protein 1	-2.91189
Mgl2	macrophage galactose N-acetyl-galactosamine specific lectin 2	-2.91278
A130077B15Rik	RIKEN cDNA A130077B15 gene	-2.92271
Foxc2	forkhead box C2	-2.93355
Tspan14	tetraspanin 14	-2.9405
Rassf9	Ras association (RalGDS/AF-6) domain family (N-terminal) member 9	-2.9431
Cul5	cullin 5	-2.944
Lhx5	LIM homeobox protein 5	-2.94539
Rgs9bp	regulator of G-protein signalling 9 binding protein	-2.94539
Mdfi	MyoD family inhibitor	-2.95151
Sgca	sarcoglycan, alpha (dystrophin-associated glycoprotein)	-2.95938
Cyp2f2	cytochrome P450, family 2, subfamily f, polypeptide 2	-2.98045
Ptgis	prostaglandin I2 (prostacyclin) synthase	-2.98773
Ralgps2	Ral GEF with PH domain and SH3 binding motif 2	-3.02658
C230072F16Rik	RIKEN cDNA C230072F16 gene	-3.04394
Gm15708	predicted gene 15708	-3.04394
Neurl3	neuralized E3 ubiquitin protein ligase 3	-3.04922
Adh1	alcohol dehydrogenase 1 (class I)	-3.05457
Krt8	keratin 8	-3.05457
Mcidas	multiciliate differentiation and DNA synthesis associated cell cycle protein	-3.05457
A4gnt	alpha-1,4-N-acetylglucosaminyltransferase	-3.06531
Serping1	serine (or cysteine) peptidase inhibitor, clade G, member 1	-3.06855
Bche	butyrylcholinesterase	-3.07042
Shisa3	shisa family member 3	-3.11038
Tlr1	toll-like receptor 1	-3.12168
Pabpc1l	poly(A) binding protein, cytoplasmic 1-like	-3.15017
Cd48	CD48 antigen	-3.16315
Spp1	secreted phosphoprotein 1	-3.16368
Vps26a	VPS26 retromer complex component A	-3.17693
Fam47e	family with sequence similarity 47, member E	-3.18119
Slc38a11	solute carrier family 38, member 11	-3.18607
Fbxl3	F-box and leucine-rich repeat protein 3	-3.18865
Tcea3	transcription elongation factor A (SII), 3	-3.20412
AI607873	expressed sequence AI607873	-3.2119
Gm14023	predicted gene 14023	-3.2119
Ccr2	chemokine (C-C motif) receptor 2	-3.22073
Lhx9	LIM homeobox protein 9	-3.25193
Cxcl10	chemokine (C-X-C motif) ligand 10	-3.26423
Clec4a1	C-type lectin domain family 4, member a1	-3.26423
Aoc3	amine oxidase, copper containing 3	-3.26705
Mpp4	membrane protein, palmitoylated 4 (MAGUK p55 subfamily member 4)	-3.30782
Mfsd2b	major facilitator superfamily domain containing 2B	-3.30782
Snora81	small nucleolar RNA, H/ACA box 81	-3.33878
Smc2os	structural maintenance of chromosomes 2, opposite strand	-3.3408
Lum	lumican	-3.35398
Adcyap1	adenylate cyclase activating polypeptide 1	-3.37484
Gm19522	predicted gene, 19522	-3.39372
Ccl3	chemokine (C-C motif) ligand 3	-3.39639
Cd109	CD109 antigen	-3.3992
Alx4	aristaless-like homeobox 4	-3.41765
Psmb11	proteasome (prosome, macropain) subunit, beta type, 11	-3.43695
A330008L17Rik	RIKEN cDNA A330008L17 gene	-3.43695
4833427G06Rik	RIKEN cDNA 4833427G06 gene	-3.43695
Cd300lf	CD300 molecule like family member F	-3.43695
Insm2	insulinoma-associated 2	-3.48317
1700029I15Rik	RIKEN cDNA 1700029I15 gene	-3.48317
Snai1	snail family zinc finger 1	-3.54583
Slc47a1	solute carrier family 47, member 1	-3.56909
Il1rl1	interleukin 1 receptor-like 1	-3.57445
Aqp5	aquaporin 5	-3.58346
Mlkl	mixed lineage kinase domain-like	-3.63767
Mx1	MX dynamin-like GTPase 1	-3.71577
Crb1	crumbs family member 1, photoreceptor morphogenesis associated	-3.71577
Grap2	GRB2-related adaptor protein 2	-3.77251
Acpp	acid phosphatase, prostate	-3.81431
Cox8b	cytochrome c oxidase subunit VIIIb	-3.83839
Adamtsl3	ADAMTS-like 3	-3.91504
Tph1	tryptophan hydroxylase 1	-3.91635
E2f8	E2F transcription factor 8	-3.91635
Cdh1	cadherin 1	-3.93902
2810405F15Rik	RIKEN cDNA 2810405F15 gene	-3.98982
Rpgrip1	retinitis pigmentosa GTPase regulator interacting protein 1	-3.99874
Ifi27l2a	interferon, alpha-inducible protein 27 like 2A	-4.01106
C1qtnf3	C1q and tumor necrosis factor related protein 3	-4.02044
Crocc2	ciliary rootlet coiled-coil, rootletin family member 2	-4.02044
Col1a2	collagen, type I, alpha 2	-4.05701
Wfdc18	WAP four-disulfide core domain 18	-4.19367
Cfb	complement factor B	-4.19418
Cracr2a	calcium release activated channel regulator 2A	-4.19418
2210011C24Rik	RIKEN cDNA 2210011C24 gene	-4.23983
Ifitm7	interferon induced transmembrane protein 7	-4.26979
Baiap2l1	BAI1-associated protein 2-like 1	-4.2831
Vnn1	vanin 1	-4.34691
Atp2a1	ATPase, Ca++ transporting, cardiac muscle, fast twitch 1	-4.34952
Hsf2bp	heat shock transcription factor 2 binding protein	-4.35812
H2-Eb1	histocompatibility 2, class II antigen E beta	-4.39955
Casr	calcium-sensing receptor	-4.43499
Cd80	CD80 antigen	-4.44055
Prr32	proline rich 32	-4.44743
Gpnmb	glycoprotein (transmembrane) nmb	-4.46076
AW822252	expressed sequence AW822252	-4.50788
Pilra	paired immunoglobin-like type 2 receptor alpha	-4.51915
Casp12	caspase 12	-4.54405
Cd74	CD74 antigen (invariant polypeptide of major histocompatibility complex, class II antigen-associated)	-4.54748
Ttr	transthyretin	-4.55148
Car13	carbonic anhydrase 13	-4.58737
Ces1d	carboxylesterase 1D	-4.64803
Il31ra	interleukin 31 receptor A	-4.64803
Snord69	small nucleolar RNA, C/D box 69	-4.64803
Emc8-1190005i06rik	Emc8-1190005I06Rik readthrough	-4.65427
Slc26a7	solute carrier family 26, member 7	-4.67095
BC055402	cDNA sequence BC055402	-4.72352
Col9a1	collagen, type IX, alpha 1	-4.72805
Ms4a7	membrane-spanning 4-domains, subfamily A, member 7	-4.83238
Iyd	iodotyrosine deiodinase	-4.84199
Hp	haptoglobin	-4.8981
Gm5464	predicted gene 5464	-4.8981
Omd	osteomodulin	-4.93704
Hist1h3d	histone cluster 1, H3d	-4.97713
Anxa1	annexin A1	-5.04353
Enpp3	ectonucleotide pyrophosphatase/phosphodiesterase 3	-5.08055
Dsp	desmoplakin	-5.26722
1700024F13Rik	RIKEN cDNA 1700024F13 gene	-5.30624
Sapcd1	suppressor APC domain containing 1	-5.38195
Cldn24	claudin 24	-5.38195
Dag1	dystroglycan 1	-5.4667
Atf3	activating transcription factor 3	-5.61792
E030019B13Rik	RIKEN cDNA E030019B13 gene	-5.63534
Il17re	interleukin 17 receptor E	-5.64486
Lmntd1	lamin tail domain containing 1	-5.64486
Oxt	oxytocin	-5.69076
Gm4951	predicted gene 4951	-5.84558
Efhb	EF hand domain family, member B	-5.8658
Pla2g4c	phospholipase A2, group IVC (cytosolic, calcium-independent)	-5.8658
1500015O10Rik	RIKEN cDNA 1500015O10 gene	-5.94648
1810034E14Rik	RIKEN cDNA 1810034E14 gene	-5.96445
Six2	sine oculis-related homeobox 2	-5.9675
Mfap5	microfibrillar associated protein 5	-6.00786
Col8a2	collagen, type VIII, alpha 2	-6.00932
H2-Ab1	histocompatibility 2, class II antigen A, beta 1	-6.03346
Vsx1	visual system homeobox 1	-6.06718
Fam26f	family with sequence similarity 26, member F	-6.2266
Cybb	cytochrome b-245, beta polypeptide	-6.23006
Cfap53	cilia and flagella associated protein 53	-6.34965
Ly9	lymphocyte antigen 9	-6.47341
C3	complement component 3	-6.66314
H2-Aa	histocompatibility 2, class II antigen A, alpha	-6.71721
Wnt16	wingless-type MMTV integration site family, member 16	-6.80416
1700028K03Rik	RIKEN cDNA 1700028K03 gene	-6.90698
Hepacam2	HEPACAM family member 2	-7.01272
Kcne2	potassium voltage-gated channel, Isk-related subfamily, gene 2	-7.07493
Col1a1	collagen, type I, alpha 1	-7.16144
Wisp2	WNT1 inducible signaling pathway protein 2	-7.25061
Gh	growth hormone	-7.30695
Lyz2	lysozyme 2	-7.307
Cldn2	claudin 2	-7.45133
Ildr1	immunoglobulin-like domain containing receptor 1	-7.51143
Cd40	CD40 antigen	-7.91472
Tmem254c	transmembrane protein 254c	-8.38901
C130050O18Rik	RIKEN cDNA C130050O18 gene	-8.59729
Tnfrsf17	tumor necrosis factor receptor superfamily, member 17	-8.76889
Mir207	microRNA 207	-9.24505
Lilrb4a	leukocyte immunoglobulin-like receptor, subfamily B, member 4A	-9.2555
Col3a1	collagen, type III, alpha 1	-9.48396
Itgax	integrin alpha X	-9.5943
B430306N03Rik	RIKEN cDNA B430306N03 gene	-9.73658
Timp1	tissue inhibitor of metalloproteinase 1	-9.81464
Wfdc2	WAP four-disulfide core domain 2	-10.5719
Card14	caspase recruitment domain family, member 14	-10.6628
Olfr558	olfactory receptor 558	-11.1881
Clec7a	C-type lectin domain family 7, member a	-11.3041
Prl	prolactin	-11.9457
Lgals3	lectin, galactose binding, soluble 3	-12.3231
Tgm1	transglutaminase 1, K polypeptide	-12.6397
Sh2d4a	SH2 domain containing 4A	-12.6397
Avp	arginine vasopressin	-12.9925
Lox	lysyl oxidase	-14.1098
Six1	sine oculis-related homeobox 1	-15.9896
Thbs1	thrombospondin 1	-17.241
Gp1bb	glycoprotein Ib, beta polypeptide	-19.3294
Jund	jun D proto-oncogene	-56.461
H19	H19, imprinted maternally expressed transcript	-70.433
Eno1b	enolase 1B, retrotransposed	-304.025
