# Supplementary material for: Very early environmental enrichment protects against apoptosis and improves functional recovery from hypoxic–ischemic brain injury
Source: Front Mol Neurosci. 2023 Feb 7;15:1019173. doi: 10.3389/fnmol.2022.1019173 (PMC9942523; doi:10.3389/fnmol.2022.1019173)
Supplement: Supplementary file 4 [file Table_4.XLSX]

## Sheet: Sheet1
Gene_Symbol	Description	Delayed EE-Hippo/Delayed SC-Hippo.fc
Eno1b	enolase 1B, retrotransposed	285.806
Ino80d	INO80 complex subunit D	64.9074
Pou2f1	POU domain, class 2, transcription factor 1	54.376
A730008H23Rik	RIKEN cDNA A730008H23 gene	28.823
Mir8101	microRNA 8101	20.274
Rpph1	ribonuclease P RNA component H1	18.7076
Capn11	calpain 11	15.781
Xlr4b	X-linked lymphocyte-regulated 4B	9.80127
Rn45s	45S pre-ribosomal RNA	7.97404
Slc39a5	solute carrier family 39 (metal ion transporter), member 5	7.9257
Mmp25	matrix metallopeptidase 25	7.48154
Mir6236	microRNA 6236	7.1428
Amd1	S-adenosylmethionine decarboxylase 1	7.1238
Nmb	neuromedin B	6.94001
3425401B19Rik	RIKEN cDNA 3425401B19 gene	6.93962
Tmprss6	transmembrane serine protease 6	6.52403
Abcg3	ATP-binding cassette, sub-family G (WHITE), member 3	6.34851
Elmod2	ELMO/CED-12 domain containing 2	6.33892
Mir99a	microRNA 99a	6.08971
Usp37	ubiquitin specific peptidase 37	5.75001
Tmem254c	transmembrane protein 254c	5.45607
Ccl28	chemokine (C-C motif) ligand 28	5.04999
Rora	RAR-related orphan receptor alpha	4.60878
Gm12060	predicted gene 12060	4.57018
Arhgap40	Rho GTPase activating protein 40	4.52589
Gm12191	predicted gene 12191	4.4986
4930528A17Rik	RIKEN cDNA 4930528A17 gene	4.31813
Shroom2	shroom family member 2	4.18019
Lzts3	leucine zipper, putative tumor suppressor family member 3	4.13908
Hs6st2	heparan sulfate 6-O-sulfotransferase 2	4.12721
Ndc80	NDC80 kinetochore complex component	4.10046
Actl9	actin-like 9	4.06292
Fgd4	FYVE, RhoGEF and PH domain containing 4	3.92698
Espnl	espin-like	3.88223
Gm10684	predicted gene 10684	3.88223
Zeb2	zinc finger E-box binding homeobox 2	3.83427
Gm7120	predicted gene 7120	3.69509
Lefty1	left right determination factor 1	3.62483
Net1	neuroepithelial cell transforming gene 1	3.57526
Ttbk2	tau tubulin kinase 2	3.55434
Fgf16	fibroblast growth factor 16	3.46797
Cort	cortistatin	3.44619
Klhl41	kelch-like 41	3.4117
Ptprcap	protein tyrosine phosphatase, receptor type, C polypeptide-associated protein	3.39948
Bco1	beta-carotene oxygenase 1	3.39948
Emilin3	elastin microfibril interfacer 3	3.37542
G530011O06Rik	RIKEN cDNA G530011O06 gene	3.36808
Scarna13	small Cajal body-specific RNA 1	3.33729
Arsi	arylsulfatase i	3.31809
Mlkl	mixed lineage kinase domain-like	3.19896
Spink8	serine peptidase inhibitor, Kazal type 8	3.17365
Pars2	prolyl-tRNA synthetase (mitochondrial)(putative)	3.13416
Snord72	small nucleolar RNA, C/D box 72	3.07765
Snora16a	small nucleolar RNA, H/ACA box 16A	3.07765
Dusp13	dual specificity phosphatase 13	3.06063
Gm5801	predicted pseudogene 5801	2.98416
Clcn3	chloride channel, voltage-sensitive 3	2.97631
Ptprv	protein tyrosine phosphatase, receptor type, V	2.94775
Tmem252	transmembrane protein 252	2.94709
Btbd8	BTB (POZ) domain containing 8	2.93636
Fut2	fucosyltransferase 2	2.9324
Tmem71	transmembrane protein 71	2.92977
8430408G22Rik	RIKEN cDNA 8430408G22 gene	2.89823
Tor1aip1	torsin A interacting protein 1	2.89465
Cyp2f2	cytochrome P450, family 2, subfamily f, polypeptide 2	2.89151
C030018K13Rik	RIKEN cDNA C030018K13 gene	2.85359
Pex2	peroxisomal biogenesis factor 2	2.84489
Nlrp1a	NLR family, pyrin domain containing 1A	2.82177
Wnt2	wingless-type MMTV integration site family, member 2	2.80611
Pcdha10	protocadherin alpha 10	2.77058
Angptl3	angiopoietin-like 3	2.75582
Kif15	kinesin family member 15	2.69947
Dyrk1a	dual-specificity tyrosine-(Y)-phosphorylation regulated kinase 1a	2.69472
Il27ra	interleukin 27 receptor, alpha	2.67112
Tdo2	tryptophan 2,3-dioxygenase	2.65887
Gm16432	predicted gene 16432	2.63451
Pip5k1a	phosphatidylinositol-4-phosphate 5-kinase, type 1 alpha	2.60814
Pou3f1	POU domain, class 3, transcription factor 1	2.60634
Zfp819	zinc finger protein 819	2.60575
Meis2	Meis homeobox 2	2.58744
Upk1b	uroplakin 1B	2.57821
Oip5	Opa interacting protein 5	2.54716
9830166K06Rik	RIKEN cDNA 9830166K06 gene	2.52834
Wdr73	WD repeat domain 73	2.52514
Arr3	arrestin 3, retinal	2.48182
Ankrd2	ankyrin repeat domain 2 (stretch responsive muscle)	2.44867
Klk8	kallikrein related-peptidase 8	2.43402
Actn3	actinin alpha 3	2.43205
Slc22a2	solute carrier family 22 (organic cation transporter), member 2	2.42427
Cdkn2b	cyclin-dependent kinase inhibitor 2B (p15, inhibits CDK4)	2.41897
Sept6	septin 6	2.41874
Rnf17	ring finger protein 17	2.40565
Map2k7	mitogen-activated protein kinase kinase 7	2.39266
Aldh1a7	aldehyde dehydrogenase family 1, subfamily A7	2.38974
Efcab6	EF-hand calcium binding domain 6	2.37824
Nr4a1	nuclear receptor subfamily 4, group A, member 1	2.36247
Sla2	Src-like-adaptor 2	2.3539
Gm12359	predicted gene 12359	2.3539
Adamts7	a disintegrin-like and metallopeptidase (reprolysin type) with thrombospondin type 1 motif, 7	2.33718
Ly6g6e	lymphocyte antigen 6 complex, locus G6E	2.32838
4930513N10Rik	RIKEN cDNA 4930513N10 gene	2.32677
1700109H08Rik	RIKEN cDNA 1700109H08 gene	2.30917
Tmem254a	transmembrane protein 254a	2.30395
Tmed1	transmembrane emp24 domain containing 1	2.28923
Mafa	v-maf musculoaponeurotic fibrosarcoma oncogene family, protein A (avian)	2.28874
Vsx2	visual system homeobox 2	2.28611
Mstn	myostatin	2.28611
Grin2b	glutamate receptor, ionotropic, NMDA2B (epsilon 2)	2.27549
Ly6h	lymphocyte antigen 6 complex, locus H	2.26665
Ccr10	chemokine (C-C motif) receptor 10	2.26209
Six1	sine oculis-related homeobox 1	2.24147
Rbm3os	RNA binding motif protein 3, opposite strand	2.24147
Npb	neuropeptide B	2.23614
Arl4d	ADP-ribosylation factor-like 4D	2.20323
Axl	AXL receptor tyrosine kinase	2.1713
Gm2115	predicted gene 2115	2.14613
Pcdhgb5	protocadherin gamma subfamily B, 5	2.14142
1700024P16Rik	RIKEN cDNA 1700024P16 gene	2.13038
Cilp2	cartilage intermediate layer protein 2	2.11528
Lrg1	leucine-rich alpha-2-glycoprotein 1	2.10889
Itpka	inositol 1,4,5-trisphosphate 3-kinase A	2.10364
Fst	follistatin	2.09297
Npas4	neuronal PAS domain protein 4	2.09249
Depdc1b	DEP domain containing 1B	2.07898
Golga1	golgi autoantigen, golgin subfamily a, 1	2.06495
5730522E02Rik	RIKEN cDNA 5730522E02 gene	2.05656
Aldh1a3	aldehyde dehydrogenase family 1, subfamily A3	2.05456
Tnfrsf9	tumor necrosis factor receptor superfamily, member 9	2.04731
Alox12b	arachidonate 12-lipoxygenase, 12R type	2.0449
Cinp	cyclin-dependent kinase 2 interacting protein	2.03348
Pcdha5	protocadherin alpha 5	2.03295
Ankrd63	ankyrin repeat domain 63	2.03063
Ano2	anoctamin 2	2.02923
Fanci	Fanconi anemia, complementation group I	2.02811
2700099C18Rik	RIKEN cDNA 2700099C18 gene	2.02456
Mpzl3	myelin protein zero-like 3	2.01864
Cldn24	claudin 24	2.01864
Fibcd1	fibrinogen C domain containing 1	2.00921
Dnah8	dynein, axonemal, heavy chain 8	2.00281
Plpp4	phospholipid phosphatase 4	-2.00259
Eomes	eomesodermin	-2.00297
Slc4a11	solute carrier family 4, sodium bicarbonate transporter-like, member 11	-2.0047
Adgrv1	adhesion G protein-coupled receptor V1	-2.00892
Vps13d	vacuolar protein sorting 13D	-2.00903
Crb3	crumbs family member 3	-2.01138
Amotl1	angiomotin-like 1	-2.01188
Fhdc1	FH2 domain containing 1	-2.01609
Calb2	calbindin 2	-2.01614
Inadl	InaD-like (Drosophila)	-2.01742
Mctp2	multiple C2 domains, transmembrane 2	-2.01819
Ces1d	carboxylesterase 1D	-2.02236
Ccdc108	coiled-coil domain containing 108	-2.02286
C130080G10Rik	RIKEN cDNA C130080G10 gene	-2.02307
Tmem255a	transmembrane protein 255A	-2.02422
Dusp27	dual specificity phosphatase 27 (putative)	-2.02435
4930550C14Rik	RIKEN cDNA 4930550C14 gene	-2.0249
Glt28d2	glycosyltransferase 28 domain containing 2	-2.02506
Igsf1	immunoglobulin superfamily, member 1	-2.02573
Hk3	hexokinase 3	-2.02755
Foxc2	forkhead box C2	-2.02766
Ttc16	tetratricopeptide repeat domain 16	-2.02771
Hcn4	hyperpolarization-activated, cyclic nucleotide-gated K+ 4	-2.02779
Klhl6	kelch-like 6	-2.02818
Tjp3	tight junction protein 3	-2.02823
Cela1	chymotrypsin-like elastase family, member 1	-2.02846
Catip	ciliogenesis associated TTC17 interacting protein	-2.02882
Ttc4	tetratricopeptide repeat domain 4	-2.02944
Igfbp2	insulin-like growth factor binding protein 2	-2.03343
Pisd-ps1	phosphatidylserine decarboxylase, pseudogene 1	-2.03359
Syt6	synaptotagmin VI	-2.03814
Ggt5	gamma-glutamyltransferase 5	-2.04546
Esrrb	estrogen related receptor, beta	-2.04674
Zic5	zinc finger protein of the cerebellum 5	-2.04913
Lect1	leukocyte cell derived chemotaxin 1	-2.05157
Sgms2	sphingomyelin synthase 2	-2.05392
Mmp19	matrix metallopeptidase 19	-2.0548
Dennd2c	DENN/MADD domain containing 2C	-2.05623
Spag16	sperm associated antigen 16	-2.0564
Baiap3	BAI1-associated protein 3	-2.05724
4921536K21Rik	RIKEN cDNA 4921536K21 gene	-2.06098
Lat2	linker for activation of T cells family, member 2	-2.0625
Tyrobp	TYRO protein tyrosine kinase binding protein	-2.06506
Rd3l	retinal degeneration 3-like	-2.0662
Gimap9	GTPase, IMAP family member 9	-2.0662
Klk6	kallikrein related-peptidase 6	-2.06744
2610035F20Rik	RIKEN cDNA 2610035F20 gene	-2.06951
Fscn2	fascin actin-bundling protein 2	-2.07579
Cfap206	cilia and flagella associated protein 206	-2.0776
Foxl2os	forkhead box L2, opposite strand	-2.07834
AW551984	expressed sequence AW551984	-2.07881
Liph	lipase, member H	-2.07934
Icam1	intercellular adhesion molecule 1	-2.07953
Fap	fibroblast activation protein	-2.08042
Dmkn	dermokine	-2.08437
Rep15	RAB15 effector protein	-2.0844
2610203C22Rik	RIKEN cDNA 2610203C22 gene	-2.0844
Lrat	lecithin-retinol acyltransferase (phosphatidylcholine-retinol-O-acyltransferase)	-2.0844
Dach2	dachshund 2 (Drosophila)	-2.08543
Agt	angiotensinogen (serpin peptidase inhibitor, clade A, member 8)	-2.08546
Ptprc	protein tyrosine phosphatase, receptor type, C	-2.08718
Cfap57	cilia and flagella associated protein 57	-2.08729
Cd74	CD74 antigen (invariant polypeptide of major histocompatibility complex, class II antigen-associated)	-2.09145
Trim5	tripartite motif-containing 5	-2.09258
Col18a1	collagen, type XVIII, alpha 1	-2.09761
Cfap44	cilia and flagella associated protein 44	-2.09796
Zfp54	zinc finger protein 54	-2.09806
Fam167a	family with sequence similarity 167, member A	-2.09884
Zfhx3	zinc finger homeobox 3	-2.09915
Ttll6	tubulin tyrosine ligase-like family, member 6	-2.10001
Cfap46	cilia and flagella associated protein 46	-2.10092
Pram1	PML-RAR alpha-regulated adaptor molecule 1	-2.10223
Col1a1	collagen, type I, alpha 1	-2.10572
Samd3	sterile alpha motif domain containing 3	-2.11166
Tnnt1	troponin T1, skeletal, slow	-2.11313
B130024G19Rik	RIKEN cDNA B130024G19 gene	-2.11538
Noxred1	NADP+ dependent oxidoreductase domain containing 1	-2.1175
Amhr2	anti-Mullerian hormone type 2 receptor	-2.11856
Eps8l1	EPS8-like 1	-2.11873
Tal1	T cell acute lymphocytic leukemia 1	-2.11897
Snora28	small nucleolar RNA, H/ACA box 28	-2.11944
Rassf8	Ras association (RalGDS/AF-6) domain family (N-terminal) member 8	-2.12201
Lama5	laminin, alpha 5	-2.12206
Lrriq3	leucine-rich repeats and IQ motif containing 3	-2.12391
Hfe2	hemochromatosis type 2 (juvenile)	-2.12885
AU040972	expressed sequence AU040972	-2.12885
Pth2r	parathyroid hormone 2 receptor	-2.12958
Macf1	microtubule-actin crosslinking factor 1	-2.1305
Hdc	histidine decarboxylase	-2.13078
Ror2	receptor tyrosine kinase-like orphan receptor 2	-2.13203
Ak7	adenylate kinase 7	-2.13424
9230114K14Rik	RIKEN cDNA 9230114K14 gene	-2.13433
Msx1	msh homeobox 1	-2.13527
Ecel1	endothelin converting enzyme-like 1	-2.13765
Armc4	armadillo repeat containing 4	-2.1396
A630001G21Rik	RIKEN cDNA A630001G21 gene	-2.14465
Mrap2	melanocortin 2 receptor accessory protein 2	-2.14686
Csf2rb	colony stimulating factor 2 receptor, beta, low-affinity (granulocyte-macrophage)	-2.14688
Rec8	REC8 meiotic recombination protein	-2.15217
Ret	ret proto-oncogene	-2.15664
Nxph4	neurexophilin 4	-2.15785
Arhgap28	Rho GTPase activating protein 28	-2.15919
Defb1	defensin beta 1	-2.15994
Fam167b	family with sequence similarity 167, member B	-2.16124
Gabrr1	gamma-aminobutyric acid (GABA) C receptor, subunit rho 1	-2.16401
C230035I16Rik	RIKEN cDNA C230035I16 gene	-2.16748
Steap2	six transmembrane epithelial antigen of prostate 2	-2.16854
Irx6	Iroquois related homeobox 6 (Drosophila)	-2.16922
1110006O24Rik	RIKEN cDNA 1110006O24 gene	-2.16922
Gm5086	predicted gene 5086	-2.17097
Gpr179	G protein-coupled receptor 179	-2.17443
Ttc21a	tetratricopeptide repeat domain 21A	-2.17657
Tc2n	tandem C2 domains, nuclear	-2.17802
Lca5l	Leber congenital amaurosis 5-like	-2.17847
Vwa7	von Willebrand factor A domain containing 7	-2.1819
Grin3b	glutamate receptor, ionotropic, NMDA3B	-2.1819
Zfp389	zinc finger protein 389	-2.19031
Aebp1	AE binding protein 1	-2.19438
Cytl1	cytokine-like 1	-2.19446
Cutal	cutA divalent cation tolerance homolog-like	-2.19902
Fmod	fibromodulin	-2.1999
Vps39	VPS39 HOPS complex subunit	-2.20196
Col9a3	collagen, type IX, alpha 3	-2.20202
Mpeg1	macrophage expressed gene 1	-2.20301
Rhod	ras homolog family member D	-2.20561
Ccdc81	coiled-coil domain containing 81	-2.20832
Tmem220	transmembrane protein 220	-2.20912
Sema3b	sema domain, immunoglobulin domain (Ig), short basic domain, secreted, (semaphorin) 3B	-2.21058
Gng8	guanine nucleotide binding protein (G protein), gamma 8	-2.21061
Hydin	HYDIN, axonemal central pair apparatus protein	-2.21427
Trpm3	transient receptor potential cation channel, subfamily M, member 3	-2.21673
Smpx	small muscle protein, X-linked	-2.2222
Cfap43	cilia and flagella associated protein 43	-2.22795
Nav2	neuron navigator 2	-2.23198
Tlr1	toll-like receptor 1	-2.23386
Col6a1	collagen, type VI, alpha 1	-2.23493
Pcolce	procollagen C-endopeptidase enhancer protein	-2.24208
Lyz2	lysozyme 2	-2.24525
Ildr1	immunoglobulin-like domain containing receptor 1	-2.25156
Upk1a	uroplakin 1A	-2.25156
Pisd-ps2	phosphatidylserine decarboxylase, pseudogene 2	-2.2528
Npff	neuropeptide FF-amide peptide precursor	-2.25297
Tle4	transducin-like enhancer of split 4	-2.25347
Slc13a4	solute carrier family 13 (sodium/sulfate symporters), member 4	-2.25914
Was	Wiskott-Aldrich syndrome	-2.26063
Loxl2	lysyl oxidase-like 2	-2.2687
AI467606	expressed sequence AI467606	-2.26985
Nlrp3	NLR family, pyrin domain containing 3	-2.27066
Mia	melanoma inhibitory activity	-2.27566
Mns1	meiosis-specific nuclear structural protein 1	-2.27874
Lypd1	Ly6/Plaur domain containing 1	-2.28216
Pkd2l1	polycystic kidney disease 2-like 1	-2.28436
Fgfbp1	fibroblast growth factor binding protein 1	-2.28515
Hdx	highly divergent homeobox	-2.28534
Kif23	kinesin family member 23	-2.28616
Irf8	interferon regulatory factor 8	-2.28741
Gpx8	glutathione peroxidase 8 (putative)	-2.28896
Eda2r	ectodysplasin A2 receptor	-2.28929
4930556M19Rik	RIKEN cDNA 4930556M19 gene	-2.30768
Vat1l	vesicle amine transport protein 1 like	-2.30795
Tmprss9	transmembrane protease, serine 9	-2.3182
Pcgf2	polycomb group ring finger 2	-2.3194
Slc6a16	solute carrier family 6, member 16	-2.33059
Dgkk	diacylglycerol kinase kappa	-2.33289
Hc	hemolytic complement	-2.33528
Dct	dopachrome tautomerase	-2.33611
Gm35725	predicted gene, 35725	-2.33611
Col9a1	collagen, type IX, alpha 1	-2.33862
Baiap2l1	BAI1-associated protein 2-like 1	-2.33882
Stmnd1	stathmin domain containing 1	-2.34107
Cybb	cytochrome b-245, beta polypeptide	-2.34134
Folr1	folate receptor 1 (adult)	-2.34854
Tcea3	transcription elongation factor A (SII), 3	-2.3541
Bnc2	basonuclin 2	-2.35638
Ppp1r17	protein phosphatase 1, regulatory subunit 17	-2.35826
Hlx	H2.0-like homeobox	-2.36062
Alx4	aristaless-like homeobox 4	-2.3649
Trem2	triggering receptor expressed on myeloid cells 2	-2.36752
Trim56	tripartite motif-containing 56	-2.37412
Dzip3	DAZ interacting protein 3, zinc finger	-2.37939
D930020B18Rik	RIKEN cDNA D930020B18 gene	-2.37952
Ccdc60	coiled-coil domain containing 60	-2.38589
Capg	capping protein (actin filament), gelsolin-like	-2.38846
Tnni2	troponin I, skeletal, fast 2	-2.39903
Lgals3bp	lectin, galactoside-binding, soluble, 3 binding protein	-2.40051
Ebf3	early B cell factor 3	-2.40241
Adam4	a disintegrin and metallopeptidase domain 4	-2.40618
Lrrc17	leucine rich repeat containing 17	-2.40618
Gp1bb	glycoprotein Ib, beta polypeptide	-2.40788
Ccdc146	coiled-coil domain containing 146	-2.4095
Ace	angiotensin I converting enzyme (peptidyl-dipeptidase A) 1	-2.42246
Dsc2	desmocollin 2	-2.42535
Piezo2	piezo-type mechanosensitive ion channel component 2	-2.42744
Kl	klotho	-2.42956
Ncf4	neutrophil cytosolic factor 4	-2.43027
Clec4a2	C-type lectin domain family 4, member a2	-2.4361
5830444B04Rik	RIKEN cDNA 5830444B04 gene	-2.43724
Sulf1	sulfatase 1	-2.43739
Cd180	CD180 antigen	-2.44153
Crygn	crystallin, gamma N	-2.44201
Themis2	thymocyte selection associated family member 2	-2.44314
Neurod4	neurogenic differentiation 4	-2.44475
Traf1	TNF receptor-associated factor 1	-2.44822
Calml4	calmodulin-like 4	-2.45009
2610028E06Rik	RIKEN cDNA 2610028E06 gene	-2.45135
2610020C07Rik	RIKEN cDNA 2610020C07 gene	-2.45205
Greb1	gene regulated by estrogen in breast cancer protein	-2.45356
Ano1	anoctamin 1, calcium activated chloride channel	-2.45626
Kbtbd12	kelch repeat and BTB (POZ) domain containing 12	-2.46009
Troap	trophinin associated protein	-2.46009
Lrrc23	leucine rich repeat containing 23	-2.46273
Col4a4	collagen, type IV, alpha 4	-2.47355
Cntd1	cyclin N-terminal domain containing 1	-2.47798
Nhlh2	nescient helix loop helix 2	-2.47839
Ccdc24	coiled-coil domain containing 24	-2.48863
Lepr	leptin receptor	-2.48955
Lrrc74b	leucine rich repeat containing 74B	-2.50054
Nek5	NIMA (never in mitosis gene a)-related expressed kinase 5	-2.50054
Tfap2b	transcription factor AP-2 beta	-2.50062
Gpr19	G protein-coupled receptor 19	-2.50624
Efhb	EF hand domain family, member B	-2.50658
Scara5	scavenger receptor class A, member 5	-2.50769
Ncmap	noncompact myelin associated protein	-2.50899
4833419F23Rik	RIKEN cDNA 4833419F23 gene	-2.51778
Rdh5	retinol dehydrogenase 5	-2.51797
Elmo3	engulfment and cell motility 3	-2.52405
Frk	fyn-related kinase	-2.52621
C230014O12Rik	RIKEN cDNA C230014O12 gene	-2.52948
Atp7b	ATPase, Cu++ transporting, beta polypeptide	-2.53356
2410004P03Rik	RIKEN cDNA 2410004P03 gene	-2.54087
Ifi27l2a	interferon, alpha-inducible protein 27 like 2A	-2.54202
Mab21l2	mab-21-like 2 (C. elegans)	-2.54672
Tns4	tensin 4	-2.54938
A2m	alpha-2-macroglobulin	-2.55048
Mapk15	mitogen-activated protein kinase 15	-2.5527
Trim72	tripartite motif-containing 72	-2.55764
Accsl	1-aminocyclopropane-1-carboxylate synthase (non-functional)-like	-2.5608
Celf2	CUGBP, Elav-like family member 2	-2.56298
Wnt9b	wingless-type MMTV integration site family, member 9B	-2.56307
Pif1	PIF1 5'-to-3' DNA helicase	-2.5651
Lbp	lipopolysaccharide binding protein	-2.56712
Nrxn1	neurexin I	-2.56792
Gpr84	G protein-coupled receptor 84	-2.56832
Krt18	keratin 18	-2.56837
Ccl9	chemokine (C-C motif) ligand 9	-2.56925
Fam46c	family with sequence similarity 46, member C	-2.577
Rd3	retinal degeneration 3	-2.58
Cfap61	cilia and flagella associated protein 61	-2.5822
Prlr	prolactin receptor	-2.58435
Lgals3	lectin, galactose binding, soluble 3	-2.58904
Vmn2r57	vomeronasal 2, receptor 57	-2.59503
Gpr160	G protein-coupled receptor 160	-2.59783
Wdr86	WD repeat domain 86	-2.59838
Otx2	orthodenticle homeobox 2	-2.60216
1810010D01Rik	RIKEN cDNA 1810010D01 gene	-2.60461
Eps8	epidermal growth factor receptor pathway substrate 8	-2.60492
Ccl22	chemokine (C-C motif) ligand 22	-2.61447
Sncg	synuclein, gamma	-2.61646
Canx	calnexin	-2.62177
Col8a1	collagen, type VIII, alpha 1	-2.62275
Derl3	Der1-like domain family, member 3	-2.6259
Enpp2	ectonucleotide pyrophosphatase/phosphodiesterase 2	-2.63731
2210416O15Rik	RIKEN cDNA 2210416O15 gene	-2.63795
Ifnlr1	interferon lambda receptor 1	-2.63795
Rab20	RAB20, member RAS oncogene family	-2.64389
Npr1	natriuretic peptide receptor 1	-2.65449
G630093K05Rik	RIKEN cDNA G630093K05 gene	-2.65941
Xkr6	X-linked Kx blood group related 6	-2.6652
Zbbx	zinc finger, B-box domain containing	-2.66686
Lhx5	LIM homeobox protein 5	-2.66727
Ugt1a7c	UDP glucuronosyltransferase 1 family, polypeptide A7C	-2.66869
Gbp11	guanylate binding protein 11	-2.6821
Chrnb3	cholinergic receptor, nicotinic, beta polypeptide 3	-2.68779
Foxd2	forkhead box D2	-2.6883
Haao	3-hydroxyanthranilate 3,4-dioxygenase	-2.6883
Fcgr2b	Fc receptor, IgG, low affinity IIb	-2.68977
Tcf7l2	transcription factor 7 like 2, T cell specific, HMG box	-2.69227
Il17re	interleukin 17 receptor E	-2.69416
Gpr50	G-protein-coupled receptor 50	-2.69585
Col8a2	collagen, type VIII, alpha 2	-2.69809
Col2a1	collagen, type II, alpha 1	-2.70091
Slc18a3	solute carrier family 18 (vesicular monoamine), member 3	-2.71159
Pomc	pro-opiomelanocortin-alpha	-2.7198
Acox2	acyl-Coenzyme A oxidase 2, branched chain	-2.72598
Sbspon	somatomedin B and thrombospondin, type 1 domain containing	-2.72598
Pla2g5	phospholipase A2, group V	-2.73001
C3ar1	complement component 3a receptor 1	-2.73044
Lpo	lactoperoxidase	-2.73232
Gopc	golgi associated PDZ and coiled-coil motif containing	-2.73751
Lingo4	leucine rich repeat and Ig domain containing 4	-2.7387
Nkx2-2os	NK2 homeobox 2, opposite strand	-2.73917
En2	engrailed 2	-2.74305
Col5a3	collagen, type V, alpha 3	-2.76025
Irs4	insulin receptor substrate 4	-2.76123
Prrx2	paired related homeobox 2	-2.76552
C230072F16Rik	RIKEN cDNA C230072F16 gene	-2.76872
Irx3	Iroquois related homeobox 3	-2.7751
Trpv4	transient receptor potential cation channel, subfamily V, member 4	-2.77523
Xkr7	X-linked Kx blood group related 7	-2.7766
C4b	complement component 4B (Chido blood group)	-2.78793
Fcrl1	Fc receptor-like 1	-2.79273
Kat7	K(lysine) acetyltransferase 7	-2.7996
Zic1	zinc finger protein of the cerebellum 1	-2.8057
Avil	advillin	-2.80613
Stab2	stabilin 2	-2.81053
Cldn19	claudin 19	-2.81515
Synpo2l	synaptopodin 2-like	-2.81842
H2-Q7	histocompatibility 2, Q region locus 7	-2.81864
4833427G06Rik	RIKEN cDNA 4833427G06 gene	-2.81867
Pon3	paraoxonase 3	-2.8198
Cndp1	carnosine dipeptidase 1 (metallopeptidase M20 family)	-2.82206
Prr32	proline rich 32	-2.82427
Esm1	endothelial cell-specific molecule 1	-2.82599
Crhr2	corticotropin releasing hormone receptor 2	-2.82915
Popdc2	popeye domain containing 2	-2.82979
Aspg	asparaginase	-2.83592
Cfap53	cilia and flagella associated protein 53	-2.84051
Flnc	filamin C, gamma	-2.84098
Wfikkn2	WAP, follistatin/kazal, immunoglobulin, kunitz and netrin domain containing 2	-2.84784
Barhl2	BarH-like 2 (Drosophila)	-2.84841
Gm19461	predicted gene, 19461	-2.84915
Nyx	nyctalopin	-2.85148
Slc5a7	solute carrier family 5 (choline transporter), member 7	-2.86523
Clic6	chloride intracellular channel 6	-2.86529
Lpin1	lipin 1	-2.86674
Arhgap36	Rho GTPase activating protein 36	-2.87734
Syt9	synaptotagmin IX	-2.88517
Hp	haptoglobin	-2.88771
Slc2a12	solute carrier family 2 (facilitated glucose transporter), member 12	-2.88995
Iqcd	IQ motif containing D	-2.89153
Srl	sarcalumenin	-2.89288
Lmntd1	lamin tail domain containing 1	-2.89307
Tlr2	toll-like receptor 2	-2.89551
Nkapl	NFKB activating protein-like	-2.92992
Vipr2	vasoactive intestinal peptide receptor 2	-2.94332
Cubn	cubilin (intrinsic factor-cobalamin receptor)	-2.94756
Ano7	anoctamin 7	-2.96016
Serpinb1b	serine (or cysteine) peptidase inhibitor, clade B, member 1b	-2.96144
Oit3	oncoprotein induced transcript 3	-2.96538
Dnah6	dynein, axonemal, heavy chain 6	-2.969
Kcnip1	Kv channel-interacting protein 1	-2.97905
Spag17	sperm associated antigen 17	-2.98267
Cd52	CD52 antigen	-2.99785
Gm867	predicted gene 867	-3.00423
1700024F13Rik	RIKEN cDNA 1700024F13 gene	-3.01606
Ltb	lymphotoxin B	-3.01885
C1qtnf3	C1q and tumor necrosis factor related protein 3	-3.02466
Fbxl3	F-box and leucine-rich repeat protein 3	-3.02923
Fut4	fucosyltransferase 4	-3.02924
Creb3l4	cAMP responsive element binding protein 3-like 4	-3.03081
Dmrtb1	DMRT-like family B with proline-rich C-terminal, 1	-3.03208
Drc7	dynein regulatory complex subunit 7	-3.06005
Wfdc2	WAP four-disulfide core domain 2	-3.06934
Crocc2	ciliary rootlet coiled-coil, rootletin family member 2	-3.07279
Ankef1	ankyrin repeat and EF-hand domain containing 1	-3.0819
Col4a3	collagen, type IV, alpha 3	-3.09575
Tmem168	transmembrane protein 168	-3.10956
Dnah11	dynein, axonemal, heavy chain 11	-3.11764
Apoa1	apolipoprotein A-I	-3.12725
Kcnj13	potassium inwardly-rectifying channel, subfamily J, member 13	-3.13624
1700110C19Rik	RIKEN cDNA 1700110C19 gene	-3.13747
Sostdc1	sclerostin domain containing 1	-3.14255
Gh	growth hormone	-3.14779
Xpnpep2	X-prolyl aminopeptidase (aminopeptidase P) 2, membrane-bound	-3.15055
Lag3	lymphocyte-activation gene 3	-3.15379
4833423E24Rik	RIKEN cDNA 4833423E24 gene	-3.15416
Rassf7	Ras association (RalGDS/AF-6) domain family (N-terminal) member 7	-3.15613
Cldn3	claudin 3	-3.15978
Hist1h4c	histone cluster 1, H4c	-3.1679
Tmem79	transmembrane protein 79	-3.16972
Syt15	synaptotagmin XV	-3.174
Styxl1	serine/threonine/tyrosine interacting-like 1	-3.18998
Psme2b	protease (prosome, macropain) activator subunit 2B	-3.19202
Krt8	keratin 8	-3.19246
Irx1	Iroquois related homeobox 1 (Drosophila)	-3.20546
Sumo3	small ubiquitin-like modifier 3	-3.22335
Wdr27	WD repeat domain 27	-3.22422
1500015O10Rik	RIKEN cDNA 1500015O10 gene	-3.23368
Abca4	ATP-binding cassette, sub-family A (ABC1), member 4	-3.25607
Pdia2	protein disulfide isomerase associated 2	-3.26235
Gm5431	predicted gene 5431	-3.26235
Rbm47	RNA binding motif protein 47	-3.26277
Pik3cd	phosphatidylinositol 3-kinase catalytic delta polypeptide	-3.29024
Ifitm7	interferon induced transmembrane protein 7	-3.29295
Slco2b1	solute carrier organic anion transporter family, member 2b1	-3.29665
Il25	interleukin 25	-3.33355
Zfp185	zinc finger protein 185	-3.33592
Abcc12	ATP-binding cassette, sub-family C (CFTR/MRP), member 12	-3.34915
Opn1mw	opsin 1 (cone pigments), medium-wave-sensitive (color blindness, deutan)	-3.34964
2510003B16Rik	RIKEN cDNA 2510003B16 gene	-3.34964
Atp4a	ATPase, H+/K+ exchanging, gastric, alpha polypeptide	-3.38523
Tnfrsf8	tumor necrosis factor receptor superfamily, member 8	-3.38596
Atp2a1	ATPase, Ca++ transporting, cardiac muscle, fast twitch 1	-3.39461
Spata17	spermatogenesis associated 17	-3.44146
Arhgef33	Rho guanine nucleotide exchange factor (GEF) 33	-3.4542
Trh	thyrotropin releasing hormone	-3.46202
Chrna3	cholinergic receptor, nicotinic, alpha polypeptide 3	-3.47455
Tac2	tachykinin 2	-3.47551
Wisp2	WNT1 inducible signaling pathway protein 2	-3.47716
Col4a6	collagen, type IV, alpha 6	-3.48537
Tctex1d4	Tctex1 domain containing 4	-3.51412
Marc1	mitochondrial amidoxime reducing component 1	-3.51991
Hk1os	hexokinase 1, opposite strand	-3.51991
D630024D03Rik	RIKEN cDNA D630024D03 gene	-3.51991
Glis1	GLIS family zinc finger 1	-3.53172
Gm10421	predicted gene 10421	-3.56251
Lilrb4a	leukocyte immunoglobulin-like receptor, subfamily B, member 4A	-3.56837
Ubap1l	ubiquitin-associated protein 1-like	-3.57067
Lox	lysyl oxidase	-3.65757
Prr19	proline rich 19	-3.66485
Cldn2	claudin 2	-3.68788
Cd200r1	CD200 receptor 1	-3.71972
L3mbtl4	l(3)mbt-like 4 (Drosophila)	-3.72044
Ccl3	chemokine (C-C motif) ligand 3	-3.73736
Has2	hyaluronan synthase 2	-3.76186
Crb1	crumbs family member 1, photoreceptor morphogenesis associated	-3.79442
Lrrc14b	leucine rich repeat containing 14B	-3.82055
Serpina3g	serine (or cysteine) peptidase inhibitor, clade A, member 3G	-3.82653
Ccl6	chemokine (C-C motif) ligand 6	-3.84336
Ttr	transthyretin	-3.88154
F5	coagulation factor V	-3.8872
Ccr1	chemokine (C-C motif) receptor 1	-3.90562
Zic4	zinc finger protein of the cerebellum 4	-3.91055
Aqp1	aquaporin 1	-3.96583
Hcar2	hydroxycarboxylic acid receptor 2	-3.98388
Steap1	six transmembrane epithelial antigen of the prostate 1	-3.98415
Cass4	Cas scaffolding protein family member 4	-4.02968
Kcne2	potassium voltage-gated channel, Isk-related subfamily, gene 2	-4.08731
Adamts19	a disintegrin-like and metallopeptidase (reprolysin type) with thrombospondin type 1 motif, 19	-4.10215
Col3a1	collagen, type III, alpha 1	-4.11379
Unc5cl	unc-5 family C-terminal like	-4.16179
Tmem26	transmembrane protein 26	-4.16179
Zscan26	zinc finger and SCAN domain containing 26	-4.17713
Ihh	Indian hedgehog	-4.21161
Capn9	calpain 9	-4.21161
Chat	choline acetyltransferase	-4.31616
2210418O10Rik	predicted gene 2210418O10Rik	-4.31835
F2rl1	coagulation factor II (thrombin) receptor-like 1	-4.32744
Musk	muscle, skeletal, receptor tyrosine kinase	-4.362
C3	complement component 3	-4.3786
Fam187b	family with sequence similarity 187, member B	-4.37981
Arhgef16	Rho guanine nucleotide exchange factor (GEF) 16	-4.39282
Tnfaip8	tumor necrosis factor, alpha-induced protein 8	-4.40531
Fam19a4	family with sequence similarity 19, member A4	-4.44079
Cd72	CD72 antigen	-4.44568
Brip1	BRCA1 interacting protein C-terminal helicase 1	-4.45756
Slc4a5	solute carrier family 4, sodium bicarbonate cotransporter, member 5	-4.46815
Pcdhgb8	protocadherin gamma subfamily B, 8	-4.49373
Pla2r1	phospholipase A2 receptor 1	-4.51114
Tpo	thyroid peroxidase	-4.52937
Asb4	ankyrin repeat and SOCS box-containing 4	-4.53461
E030011O05Rik	RIKEN cDNA E030011O05 gene	-4.57777
Mx1	MX dynamin-like GTPase 1	-4.58505
4930455G09Rik	RIKEN cDNA 4930455G09 gene	-4.58505
Cxcl5	chemokine (C-X-C motif) ligand 5	-4.6128
Cxcl10	chemokine (C-X-C motif) ligand 10	-4.62226
Slc18a1	solute carrier family 18 (vesicular monoamine), member 1	-4.65874
Gfra4	glial cell line derived neurotrophic factor family receptor alpha 4	-4.75631
Ccdc187	coiled-coil domain containing 187	-4.76089
Cfap77	cilia and flagella associated protein 77	-4.76089
S1pr4	sphingosine-1-phosphate receptor 4	-4.82439
Gm15612	predicted gene 15612	-4.90968
Slc39a4	solute carrier family 39 (zinc transporter), member 4	-5.08628
2810433D01Rik	RIKEN cDNA 2810433D01 gene	-5.12876
Cd22	CD22 antigen	-5.13553
AI607873	expressed sequence AI607873	-5.13553
Ly9	lymphocyte antigen 9	-5.24113
Pyhin1	pyrin and HIN domain family, member 1	-5.35115
Epha1	Eph receptor A1	-5.46235
Acnat1	acyl-coenzyme A amino acid N-acyltransferase 1	-5.57354
4930486L24Rik	RIKEN cDNA 4930486L24 gene	-5.68729
Apaf1	apoptotic peptidase activating factor 1	-5.78054
Grap2	GRB2-related adaptor protein 2	-5.88356
Cd300lf	CD300 molecule like family member F	-6.20819
Gabre	gamma-aminobutyric acid (GABA) A receptor, subunit epsilon	-6.48089
Gm5532	predicted gene 5532	-6.53281
Gpr151	G protein-coupled receptor 151	-6.55691
Bdkrb2	bradykinin receptor, beta 2	-6.7418
Gm38667	predicted gene, 38667	-6.76059
Mdm4	transformed mouse 3T3 cell double minute 4	-6.95161
Tgm1	transglutaminase 1, K polypeptide	-7.18207
Prl	prolactin	-7.62867
1810062G17Rik	RIKEN cDNA 1810062G17 gene	-8.17378
Chrnb4	cholinergic receptor, nicotinic, beta polypeptide 4	-8.62712
AI662270	expressed sequence AI662270	-9.12983
Mfap5	microfibrillar associated protein 5	-9.37649
Ifi204	interferon activated gene 204	-9.84351
Mir207	microRNA 207	-10.0258
Cdh3	cadherin 3	-10.5689
Slc8a1	solute carrier family 8 (sodium/calcium exchanger), member 1	-10.7727
Foxd2os	forkhead box D2, opposite strand	-11.0377
Asb14	ankyrin repeat and SOCS box-containing 14	-13.9017
Clec7a	C-type lectin domain family 7, member a	-17.9839
Cers1	ceramide synthase 1	-18.6224
Pcdha8	protocadherin alpha 8	-24.3743
Rfx3	regulatory factor X, 3 (influences HLA class II expression)	-28.7072
Itgax	integrin alpha X	-30.0031
Phc3	polyhomeotic-like 3 (Drosophila)	-36.9716
