# Supplementary material for: Very early environmental enrichment protects against apoptosis and improves functional recovery from hypoxic–ischemic brain injury
Source: Front Mol Neurosci. 2023 Feb 7;15:1019173. doi: 10.3389/fnmol.2022.1019173 (PMC9942523; doi:10.3389/fnmol.2022.1019173)
Supplement: Supplementary file 5 [file Table_5.XLSX]

## Sheet: Sheet1
Gene_Symbol	Description	Very early EE-Cortex/Very early SC-Cortex.fc	Very early EE-Cortex/Very early SC-Cortex.raw.pval	Very early EE-Hippo/Very early SC-Hippo.fc	Very early EE-Hippo/Very early SC-Hippo.raw.pval
Igfbp5	insulin-like growth factor binding protein 5	-2.01989	9.54436e-07	-3.57682	3.19546e-18
Fn1	fibronectin 1	-2.03343	9.32583e-07	-2.61769	4.29264e-11
Notch2	notch 2	-2.08563	9.26669e-07	-2.49015	6.78265e-10
Soat1	sterol O-acyltransferase 1	-2.08768	8.8621e-07	-3.89341	3.41927e-19
Nid1	nidogen 1	-2.10798	8.32784e-07	-6.69939	5.22416e-33
Litaf	LPS-induced TN factor	-2.11672	4.1698e-07	-2.72049	1.08038e-11
Gjb2	gap junction protein, beta 2	-2.11989	6.67943e-07	-4.85681	2.85856e-24
Pcgf2	polycomb group ring finger 2	-2.1359	6.85747e-07	-3.22299	1.25166e-14
Ctsl	cathepsin L	-2.13889	1.29177e-07	-3.72461	3.40366e-19
Parp12	poly (ADP-ribose) polymerase family, member 12	-2.17144	5.41786e-07	-2.47686	4.00942e-09
Ftl1	ferritin light polypeptide 1	-2.17651	6.05218e-08	-6.8948	3.30152e-37
Lgals9	lectin, galactose binding, soluble 9	-2.17863	3.25461e-07	-5.73296	1.73367e-28
Thbs2	thrombospondin 2	-2.18037	4.99123e-07	-4.50678	1.30036e-21
Cd63	CD63 antigen	-2.18428	6.59187e-08	-4.95577	7.35151e-27
Ahnak	AHNAK nucleoprotein (desmoyokin)	-2.18889	1.08144e-07	-4.86233	2.87868e-25
Fbln1	fibulin 1	-2.1919	1.50935e-07	-4.97731	6.15046e-26
Rarres2	retinoic acid receptor responder (tazarotene induced) 2	-2.19612	5.6221e-07	-4.46236	1.58396e-22
Pld4	phospholipase D family, member 4	-2.20138	1.59532e-07	-4.67539	7.25924e-24
Sat1	spermidine/spermine N1-acetyl transferase 1	-2.20458	5.91955e-08	-4.71214	4.29067e-25
Hexb	hexosaminidase B	-2.21043	3.55589e-08	-5.3472	3.35875e-29
Hspb8	heat shock protein 8	-2.21429	6.27698e-08	-3.78013	3.49579e-19
Bicc1	BicC family RNA binding protein 1	-2.21661	3.61517e-07	-4.09982	1.25801e-19
Il10rb	interleukin 10 receptor, beta	-2.219	1.35331e-07	-3.87145	6.81387e-19
Tep1	telomerase associated protein 1	-2.22327	9.0163e-07	-4.55756	2.37983e-20
Bmf	BCL2 modifying factor	-2.22909	8.54955e-07	-3.21033	1.19031e-12
Ucp2	uncoupling protein 2 (mitochondrial, proton carrier)	-2.23502	3.20209e-08	-5.36679	4.93536e-29
Adamtsl4	ADAMTS-like 4	-2.24331	3.78421e-07	-2.65665	2.10629e-10
Col12a1	collagen, type XII, alpha 1	-2.24752	1.32621e-07	-2.56916	7.32995e-10
Gusb	glucuronidase, beta	-2.24928	4.69778e-08	-4.80402	2.29665e-25
Parp9	poly (ADP-ribose) polymerase family, member 9	-2.25149	7.29601e-07	-4.60641	7.60832e-21
Arhgap19	Rho GTPase activating protein 19	-2.2517	3.78549e-07	-5.19052	2.15659e-23
Grn	granulin	-2.25571	1.81593e-08	-5.46821	9.41682e-30
Hfe	hemochromatosis	-2.25741	2.00748e-07	-4.09782	1.29646e-19
Il10ra	interleukin 10 receptor, alpha	-2.25971	1.33038e-07	-5.23362	6.37273e-25
Satb1	special AT-rich sequence binding protein 1	-2.26617	1.93931e-08	-2.77275	3.22947e-12
Id3	inhibitor of DNA binding 3	-2.27803	1.62171e-08	-3.08632	1.32801e-14
Npl	N-acetylneuraminate pyruvate lyase	-2.28562	7.08297e-07	-2.77367	1.59116e-10
Serpinh1	serine (or cysteine) peptidase inhibitor, clade H, member 1	-2.28817	2.18527e-08	-5.17844	1.17044e-27
Lmo2	LIM domain only 2	-2.28898	3.13639e-08	-2.69723	1.92101e-11
Gpx8	glutathione peroxidase 8 (putative)	-2.30342	8.6372e-08	-3.82743	2.88118e-18
Il13ra1	interleukin 13 receptor, alpha 1	-2.30736	6.73062e-08	-3.72169	5.10709e-17
Cyth4	cytohesin 4	-2.31551	1.82863e-08	-4.42917	4.07412e-23
Dock2	dedicator of cyto-kinesis 2	-2.32652	9.69254e-08	-9.01458	3.24685e-40
Dyrk1a	dual-specificity tyrosine-(Y)-phosphorylation regulated kinase 1a	-2.32879	6.96052e-09	-2.37843	3.363e-09
Tm4sf1	transmembrane 4 superfamily member 1	-2.33317	4.09452e-08	-5.00473	2.07563e-25
Rasal3	RAS protein activator like 3	-2.33483	3.64207e-07	-6.7273	4.07945e-30
Rcn3	reticulocalbin 3, EF-hand calcium binding domain	-2.33673	7.39309e-08	-3.47132	2.875e-16
Prrx1	paired related homeobox 1	-2.34437	8.73985e-08	-2.98017	5.19147e-12
Slfn5	schlafen 5	-2.3464	1.31065e-07	-4.55715	1.26677e-20
Slc16a9	solute carrier family 16 (monocarboxylic acid transporters), member 9	-2.34764	7.61233e-07	-2.85768	3.22892e-10
Ifit3b	interferon-induced protein with tetratricopeptide repeats 3B	-2.34894	6.98324e-08	-2.98192	4.33024e-12
Camsap2	calmodulin regulated spectrin-associated protein family, member 2	-2.35369	3.55103e-09	-2.46272	6.71734e-10
Adgre1	adhesion G protein-coupled receptor E1	-2.35376	3.37048e-08	-8.61927	7.96243e-39
Helz2	helicase with zinc finger 2, transcriptional coactivator	-2.35496	5.97135e-07	-2.35272	4.76518e-07
Gm6548	predicted gene 6548	-2.35557	3.40145e-07	-2.17338	8.90317e-07
P4ha3	procollagen-proline, 2-oxoglutarate 4-dioxygenase (proline 4-hydroxylase), alpha polypeptide III	-2.36116	7.34485e-08	-4.46878	1.45449e-21
Pros1	protein S (alpha)	-2.36285	1.01718e-08	-4.78966	1.21699e-24
Bgn	biglycan	-2.3663	4.72144e-09	-9.08257	1.12647e-44
Slc12a7	solute carrier family 12, member 7	-2.36671	9.34697e-08	-3.47386	4.68313e-15
B4galt1	UDP-Gal:betaGlcNAc beta 1,4- galactosyltransferase, polypeptide 1	-2.36816	3.4108e-08	-3.5386	3.44416e-16
Ikzf1	IKAROS family zinc finger 1	-2.3693	5.47713e-08	-5.37173	7.32048e-24
Pisd-ps1	phosphatidylserine decarboxylase, pseudogene 1	-2.37525	2.35248e-09	-2.3117	6.30828e-09
Pisd-ps2	phosphatidylserine decarboxylase, pseudogene 2	-2.37959	1.52743e-08	-2.16946	2.30673e-07
Spata6	spermatogenesis associated 6	-2.38077	3.22977e-07	-2.93626	3.73234e-11
Gstm2	glutathione S-transferase, mu 2	-2.38357	1.44322e-07	-6.27027	3.28656e-28
Apoe	apolipoprotein E	-2.38444	1.51358e-09	-6.53493	1.59664e-35
Cela1	chymotrypsin-like elastase family, member 1	-2.39131	5.26172e-07	-2.84904	3.62254e-10
Aqp4	aquaporin 4	-2.39862	1.44741e-09	-2.72335	4.78627e-12
Plin2	perilipin 2	-2.40465	9.493e-09	-7.52929	4.4766e-37
Ttc12	tetratricopeptide repeat domain 12	-2.40785	7.36099e-07	-2.21295	6.89638e-07
Gypc	glycophorin C	-2.41008	3.77693e-07	-4.693	7.46378e-19
Aif1	allograft inflammatory factor 1	-2.41093	1.38114e-08	-7.67746	5.05655e-37
Stab1	stabilin 1	-2.41813	2.8989e-09	-7.01454	3.78636e-36
Fhod1	formin homology 2 domain containing 1	-2.42336	2.37041e-07	-2.92546	6.28201e-11
Hck	hemopoietic cell kinase	-2.42723	1.73481e-07	-3.82714	2.88539e-16
Dab2	disabled 2, mitogen-responsive phosphoprotein	-2.43381	4.37636e-09	-5.38004	1.22615e-27
Gsdmd	gasdermin D	-2.43829	2.95132e-07	-5.55251	4.28843e-24
Msn	moesin	-2.44266	1.07599e-09	-5.3034	2.31235e-28
Lair1	leukocyte-associated Ig-like receptor 1	-2.44509	5.00218e-09	-3.86837	1.96288e-18
Uba7	ubiquitin-like modifier activating enzyme 7	-2.44973	3.53232e-07	-3.66991	5.4737e-15
Casp8	caspase 8	-2.45151	2.0883e-07	-6.24184	3.94338e-27
2410004P03Rik	RIKEN cDNA 2410004P03 gene	-2.45326	1.04487e-07	-6.03109	1.03159e-28
Ctsd	cathepsin D	-2.45473	4.52334e-10	-8.18586	5.9139e-43
Aebp1	AE binding protein 1	-2.45896	9.67849e-10	-10.8277	4.35473e-51
Pcolce	procollagen C-endopeptidase enhancer protein	-2.46202	5.05459e-09	-5.1803	1.05714e-25
Dok1	docking protein 1	-2.46273	7.74931e-07	-6.13532	4.92236e-25
Tor1aip2	torsin A interacting protein 2	-2.46871	7.87069e-10	-2.93868	2.72089e-13
Nckap1l	NCK associated protein 1 like	-2.47232	1.34615e-09	-4.64846	6.55081e-24
Mlxipl	MLX interacting protein-like	-2.47725	3.2207e-07	-2.64863	3.22106e-09
Lrmp	lymphoid-restricted membrane protein	-2.47759	3.81507e-07	-6.59775	9.55401e-27
Lyl1	lymphoblastomic leukemia 1	-2.48548	1.00664e-07	-6.57232	3.64975e-28
Pik3cg	phosphoinositide-3-kinase, catalytic, gamma polypeptide	-2.48846	3.09098e-08	-4.11556	1.03961e-17
Col18a1	collagen, type XVIII, alpha 1	-2.50816	8.35602e-09	-5.33055	3.32183e-26
Phyhd1	phytanoyl-CoA dioxygenase domain containing 1	-2.51287	1.42998e-09	-3.01412	9.14162e-14
Irgm2	immunity-related GTPase family M member 2	-2.51592	1.92616e-08	-3.661	1.04575e-14
S1pr3	sphingosine-1-phosphate receptor 3	-2.51956	1.09166e-09	-6.42271	1.01487e-32
Cd86	CD86 antigen	-2.52081	1.02217e-08	-4.96528	1.47987e-22
Itga5	integrin alpha 5 (fibronectin receptor alpha)	-2.52598	2.43888e-08	-7.20899	5.05684e-31
Perp	PERP, TP53 apoptosis effector	-2.5313	3.14533e-09	-2.66639	2.10269e-10
Sh3tc1	SH3 domain and tetratricopeptide repeats 1	-2.54374	5.15045e-07	-5.55525	1.28489e-20
Dapp1	dual adaptor for phosphotyrosine and 3-phosphoinositides 1	-2.54652	5.54199e-09	-2.64117	7.67599e-10
Clec2d	C-type lectin domain family 2, member d	-2.54957	3.0611e-09	-3.45181	1.59198e-15
Csf1	colony stimulating factor 1 (macrophage)	-2.55225	2.40897e-10	-3.67999	1.92842e-18
Srgn	serglycin	-2.55479	1.30466e-09	-5.61259	3.88943e-28
Ccr5	chemokine (C-C motif) receptor 5	-2.56019	1.01745e-08	-2.78349	3.48775e-10
Abcc3	ATP-binding cassette, sub-family C (CFTR/MRP), member 3	-2.56019	1.01745e-08	-10.5173	4.62761e-39
Pdpn	podoplanin	-2.56224	4.88336e-10	-5.18305	1.03708e-26
Ifitm3	interferon induced transmembrane protein 3	-2.56543	4.67359e-10	-9.97553	6.82181e-47
Cebpa	CCAAT/enhancer binding protein (C/EBP), alpha	-2.56866	5.34553e-10	-4.09735	2.8286e-20
Smc4	structural maintenance of chromosomes 4	-2.57661	3.15721e-09	-2.54974	1.47926e-09
Emp3	epithelial membrane protein 3	-2.578	1.41488e-08	-10.9069	1.81909e-43
Phldb2	pleckstrin homology like domain, family B, member 2	-2.58641	5.57008e-09	-3.4906	4.70817e-15
Fcrls	Fc receptor-like S, scavenger receptor	-2.58776	7.44889e-11	-8.21654	1.39781e-42
Fgd2	FYVE, RhoGEF and PH domain containing 2	-2.59681	4.36623e-09	-3.31041	1.32316e-14
Gpr34	G protein-coupled receptor 34	-2.61912	1.76583e-10	-2.48556	1.22007e-09
Nfe2l2	nuclear factor, erythroid derived 2, like 2	-2.63135	1.09622e-10	-3.21157	3.88741e-15
H2-M3	histocompatibility 2, M region locus 3	-2.63339	9.97158e-08	-2.33139	4.67586e-07
Ifit3	interferon-induced protein with tetratricopeptide repeats 3	-2.63508	1.91685e-10	-4.40553	3.4555e-22
Hk2	hexokinase 2	-2.63751	3.36002e-09	-2.83767	3.29424e-11
Wdfy4	WD repeat and FYVE domain containing 4	-2.6439	1.13711e-08	-5.5418	8.02127e-23
Lpar6	lysophosphatidic acid receptor 6	-2.64553	3.7022e-09	-2.42941	1.87838e-08
Baz1a	bromodomain adjacent to zinc finger domain 1A	-2.6499	1.27843e-07	-4.41352	6.01068e-14
Slfn2	schlafen 2	-2.65592	1.6463e-08	-11.9588	1.19466e-43
Bmp5	bone morphogenetic protein 5	-2.6681	3.66394e-08	-6.00805	3.94558e-22
Ncf1	neutrophil cytosolic factor 1	-2.67086	8.78624e-11	-5.88985	2.71135e-30
Mpzl2	myelin protein zero-like 2	-2.67119	5.89052e-09	-5.09256	2.85904e-19
Plod2	procollagen lysine, 2-oxoglutarate 5-dioxygenase 2	-2.6722	3.53096e-09	-3.08575	7.93789e-13
Cd14	CD14 antigen	-2.67866	1.44359e-09	-9.0726	1.37374e-39
Colec12	collectin sub-family member 12	-2.68686	7.88863e-11	-8.31492	1.19017e-40
Slc14a1	solute carrier family 14 (urea transporter), member 1	-2.69603	6.28199e-11	-3.22724	6.846e-15
Anpep	alanyl (membrane) aminopeptidase	-2.69924	1.93792e-10	-14.4894	3.8298e-55
Pik3ap1	phosphoinositide-3-kinase adaptor protein 1	-2.7085	1.91447e-08	-10.8249	6.15075e-32
Col6a1	collagen, type VI, alpha 1	-2.71379	9.20766e-12	-2.03519	9.29528e-07
Nid2	nidogen 2	-2.71568	9.04287e-09	-4.00206	2.73993e-17
Lcp2	lymphocyte cytosolic protein 2	-2.71715	2.68269e-09	-4.16984	3.40015e-18
Thbs4	thrombospondin 4	-2.71882	4.11182e-11	-2.07453	6.99525e-07
Tgfbr2	transforming growth factor, beta receptor II	-2.72936	1.3721e-11	-4.85163	1.38935e-25
Arhgap4	Rho GTPase activating protein 4	-2.73103	4.43919e-09	-2.29239	2.93528e-07
Casp1	caspase 1	-2.73148	1.87483e-08	-3.54537	7.78832e-15
Col5a1	collagen, type V, alpha 1	-2.73852	2.38391e-10	-2.94755	3.23891e-13
C2	complement component 2 (within H-2S)	-2.74526	6.46888e-09	-9.23042	1.47003e-35
Tlr7	toll-like receptor 7	-2.75127	3.15505e-10	-8.68391	1.30243e-36
Havcr2	hepatitis A virus cellular receptor 2	-2.75394	2.80204e-10	-6.44933	2.67808e-29
Asap3	ArfGAP with SH3 domain, ankyrin repeat and PH domain 3	-2.76386	2.59093e-10	-3.88945	3.87692e-18
Col4a5	collagen, type IV, alpha 5	-2.76557	1.60173e-09	-3.5655	9.38044e-15
Top2a	topoisomerase (DNA) II alpha	-2.76721	9.29658e-09	-2.55406	1.03525e-07
Ifih1	interferon induced with helicase C domain 1	-2.77581	1.64914e-09	-2.32394	2.12118e-07
Cfp	complement factor properdin	-2.77777	9.12863e-10	-2.47735	3.23972e-09
Arhgap30	Rho GTPase activating protein 30	-2.77834	5.5827e-10	-5.89288	2.3244e-26
Inmt	indolethylamine N-methyltransferase	-2.78108	1.26575e-07	-11.8071	1.00415e-36
Bmp4	bone morphogenetic protein 4	-2.78132	6.11766e-10	-5.37142	3.11227e-25
Lcp1	lymphocyte cytosolic protein 1	-2.78234	9.43455e-12	-9.48816	1.90849e-45
Adam33	a disintegrin and metallopeptidase domain 33	-2.78421	8.06443e-08	-3.7213	1.92699e-13
Gas2l3	growth arrest-specific 2 like 3	-2.79251	6.47484e-08	-2.53975	9.02664e-07
Il3ra	interleukin 3 receptor, alpha chain	-2.80804	8.66042e-07	-4.09947	1.6575e-15
Parp3	poly (ADP-ribose) polymerase family, member 3	-2.80848	1.68745e-10	-3.6878	6.93659e-17
Mdfic	MyoD family inhibitor domain containing	-2.81662	2.43425e-10	-4.47523	2.65096e-20
Tnfrsf1b	tumor necrosis factor receptor superfamily, member 1b	-2.81691	3.89372e-11	-9.85209	6.85871e-43
Hacd4	3-hydroxyacyl-CoA dehydratase 4	-2.81703	7.46556e-07	-10.3116	4.35968e-25
1810011O10Rik	RIKEN cDNA 1810011O10 gene	-2.8186	9.79048e-08	-5.01732	2.76972e-17
Zc3hav1	zinc finger CCCH type, antiviral 1	-2.82618	5.98976e-11	-4.41758	5.35114e-21
Txnip	thioredoxin interacting protein	-2.8368	1.84331e-12	-3.92957	4.30818e-20
Gbp3	guanylate binding protein 3	-2.83917	3.31811e-10	-3.60474	1.29526e-15
Cd37	CD37 antigen	-2.85045	1.34558e-10	-7.22403	1.69391e-33
Cd24a	CD24a antigen	-2.85104	4.543e-12	-3.24335	2.44065e-15
C5ar1	complement component 5a receptor 1	-2.85364	7.9422e-08	-16.3715	4.19522e-40
Mrc1	mannose receptor, C type 1	-2.8598	1.55296e-10	-8.78281	3.04229e-36
Gem	GTP binding protein (gene overexpressed in skeletal muscle)	-2.86369	1.27174e-08	-2.85754	2.57389e-09
Nuf2	NUF2, NDC80 kinetochore complex component	-2.87092	5.77955e-10	-2.9785	6.45009e-12
Slc38a6	solute carrier family 38, member 6	-2.87175	1.96103e-10	-2.46971	4.71723e-09
Hmox1	heme oxygenase 1	-2.87586	2.86793e-11	-6.50765	1.25657e-31
Gpsm3	G-protein signalling modulator 3 (AGS3-like, C. elegans)	-2.87896	3.22704e-10	-10.8056	2.7917e-42
Cp	ceruloplasmin	-2.88599	1.45381e-12	-9.44191	5.25374e-46
Lrrc25	leucine rich repeat containing 25	-2.88642	3.32702e-07	-14.813	7.2849e-35
Spi1	spleen focus forming virus (SFFV) proviral integration oncogene	-2.88906	2.32031e-11	-7.43699	1.53932e-35
Smad6	SMAD family member 6	-2.9026	5.12534e-08	-3.43051	4.00502e-12
Socs3	suppressor of cytokine signaling 3	-2.91201	4.37925e-10	-7.78411	4.8444e-33
Klk6	kallikrein related-peptidase 6	-2.94015	1.05479e-11	-3.96184	2.28633e-19
Zfp36	zinc finger protein 36	-2.94537	2.49845e-11	-4.51613	6.62332e-21
Trim14	tripartite motif-containing 14	-2.96942	4.37953e-08	-11.8117	1.94515e-32
Cd33	CD33 antigen	-2.9749	1.59591e-10	-4.89659	1.90533e-19
Rnase4	ribonuclease, RNase A family 4	-2.97547	2.16878e-13	-5.00059	1.00521e-26
Fermt3	fermitin family member 3	-2.98072	6.17912e-12	-6.87371	9.83345e-33
Mxra8	matrix-remodelling associated 8	-2.98807	2.87132e-12	-6.49707	1.53376e-32
Slc47a1	solute carrier family 47, member 1	-2.99135	2.44681e-11	-6.47966	1.35179e-28
Spag8	sperm associated antigen 8	-2.99526	3.59094e-07	-2.36571	2.85607e-07
Tcirg1	T cell, immune regulator 1, ATPase, H+ transporting, lysosomal V0 protein A3	-3.01898	4.4032e-13	-3.64817	4.44364e-18
Crip1	cysteine-rich protein 1 (intestinal)	-3.02119	2.21102e-10	-4.76915	5.84768e-22
Ctsc	cathepsin C	-3.02202	4.17051e-13	-5.71707	2.09015e-29
Pyroxd2	pyridine nucleotide-disulphide oxidoreductase domain 2	-3.02407	1.07287e-09	-4.61518	1.94952e-19
Mgst1	microsomal glutathione S-transferase 1	-3.0318	5.23061e-13	-3.43049	3.15191e-16
Cebpd	CCAAT/enhancer binding protein (C/EBP), delta	-3.04148	2.59212e-11	-4.17132	2.41137e-20
Dennd1c	DENN/MADD domain containing 1C	-3.04449	9.59059e-08	-3.66143	8.39997e-13
Osr1	odd-skipped related 1 (Drosophila)	-3.05035	8.35524e-11	-8.27972	2.67899e-35
Ms4a6b	membrane-spanning 4-domains, subfamily A, member 6B	-3.05315	2.53419e-08	-14.1627	3.45565e-40
Glipr1	GLI pathogenesis-related 1 (glioma)	-3.05315	2.53419e-08	-6.44	9.66865e-26
Tnfsf10	tumor necrosis factor (ligand) superfamily, member 10	-3.06404	1.37279e-08	-3.46273	5.67504e-11
Tspo	translocator protein	-3.06649	6.06764e-12	-7.15828	8.79985e-33
1700029J07Rik	RIKEN cDNA 1700029J07 gene	-3.07394	5.99834e-10	-2.2487	3.73981e-07
Ifitm1	interferon induced transmembrane protein 1	-3.08211	2.19789e-10	-5.21146	4.93525e-24
Pf4	platelet factor 4	-3.08514	5.6687e-07	-7.03492	1.3372e-21
Ccdc153	coiled-coil domain containing 153	-3.08706	1.06027e-10	-3.12658	7.44985e-14
Cybrd1	cytochrome b reductase 1	-3.08808	1.89423e-11	-5.56392	4.73922e-26
S100a11	S100 calcium binding protein A11	-3.10067	7.81387e-13	-11.7557	1.21574e-50
Serpinb6b	serine (or cysteine) peptidase inhibitor, clade B, member 6b	-3.10667	4.789e-10	-2.83869	1.06175e-09
Emilin1	elastin microfibril interfacer 1	-3.11019	1.26558e-11	-9.5151	2.08699e-38
Themis2	thymocyte selection associated family member 2	-3.12012	5.49226e-08	-7.79996	1.66948e-23
Pqlc3	PQ loop repeat containing	-3.12054	3.71624e-09	-4.96953	2.66983e-17
Rhbdf2	rhomboid 5 homolog 2	-3.1233	4.10067e-08	-4.66466	7.73787e-17
B2m	beta-2 microglobulin	-3.12573	5.55899e-15	-7.03873	8.92347e-38
Mboat1	membrane bound O-acyltransferase domain containing 1	-3.1314	1.66257e-09	-2.58714	7.90417e-09
Dse	dermatan sulfate epimerase	-3.13141	3.88589e-12	-3.4768	3.71379e-15
Mrc2	mannose receptor, C type 2	-3.15145	1.18862e-13	-9.51869	5.86036e-44
Ppp1r3b	protein phosphatase 1, regulatory (inhibitor) subunit 3B	-3.15471	1.03546e-09	-3.80021	9.29103e-13
S100a6	S100 calcium binding protein A6 (calcyclin)	-3.1781	8.85967e-15	-9.96075	8.43573e-48
Fes	feline sarcoma oncogene	-3.18295	5.47975e-12	-4.94805	2.18292e-23
BC028528	cDNA sequence BC028528	-3.19271	4.72553e-10	-2.45628	1.51825e-07
F13a1	coagulation factor XIII, A1 subunit	-3.19402	5.20554e-11	-9.15468	2.32964e-34
Ctsz	cathepsin Z	-3.19755	2.2952e-15	-7.6925	1.35624e-40
St14	suppression of tumorigenicity 14 (colon carcinoma)	-3.20048	2.32625e-08	-4.32742	2.98637e-15
Clec4a3	C-type lectin domain family 4, member a3	-3.2014	1.39457e-09	-7.15022	3.34043e-23
Nuak2	NUAK family, SNF1-like kinase, 2	-3.20555	7.50023e-08	-2.86049	3.58537e-08
Rtp4	receptor transporter protein 4	-3.20678	5.86048e-11	-5.29669	8.1293e-22
Aldh1l2	aldehyde dehydrogenase 1 family, member L2	-3.2116	1.95858e-11	-2.30568	2.823e-07
Lat2	linker for activation of T cells family, member 2	-3.21712	5.71767e-12	-10.2272	1.52287e-40
Myof	myoferlin	-3.21824	9.28866e-13	-4.32964	1.68622e-19
Irf5	interferon regulatory factor 5	-3.22582	4.67811e-13	-5.61541	1.85978e-26
Ccrl2	chemokine (C-C motif) receptor-like 2	-3.2267	6.52778e-07	-6.75166	4.18919e-18
Foxj1	forkhead box J1	-3.2318	5.76162e-14	-3.66856	2.9504e-18
2810417H13Rik	RIKEN cDNA 2810417H13 gene	-3.24941	1.24672e-08	-3.29716	2.6691e-07
Tmem212	transmembrane protein 212	-3.25076	8.5476e-09	-4.51029	1.64112e-19
Trim34a	tripartite motif-containing 34A	-3.25103	4.10852e-10	-4.00561	2.96614e-14
Arhgap45	Rho GTPase activating protein 45	-3.2538	2.87535e-14	-4.93953	4.75399e-25
A4galt	alpha 1,4-galactosyltransferase	-3.25953	6.47112e-10	-5.51472	3.52446e-22
Trim12c	tripartite motif-containing 12C	-3.26763	2.93088e-11	-2.52135	5.10134e-08
Cfap126	cilia and flagella associated protein 126	-3.27151	3.532e-10	-3.69226	3.64139e-16
Ugt1a6a	UDP glucuronosyltransferase 1 family, polypeptide A6A	-3.27454	5.41611e-11	-2.94273	2.93422e-10
Tlr6	toll-like receptor 6	-3.27854	2.66945e-07	-5.51963	8.40771e-14
Lrrc23	leucine rich repeat containing 23	-3.28204	8.56417e-10	-3.22995	1.11493e-13
C1ra	complement component 1, r subcomponent A	-3.28982	2.95174e-12	-10.5053	1.97206e-41
Adamts2	a disintegrin-like and metallopeptidase (reprolysin type) with thrombospondin type 1 motif, 2	-3.29149	1.1456e-13	-3.53236	1.14451e-15
H2-DMb1	histocompatibility 2, class II, locus Mb1	-3.29687	5.73349e-12	-8.55835	5.66399e-35
Cdk1	cyclin-dependent kinase 1	-3.3003	6.43189e-08	-3.8363	3.68789e-10
Trim12a	tripartite motif-containing 12A	-3.30408	2.22207e-10	-4.83608	6.67469e-21
Tlr13	toll-like receptor 13	-3.30606	1.48079e-12	-9.73714	1.53441e-38
Gbp5	guanylate binding protein 5	-3.30622	7.41867e-10	-4.00108	3.12227e-13
Mmp19	matrix metallopeptidase 19	-3.30893	1.99981e-09	-14.4279	6.4835e-43
Rac2	RAS-related C3 botulinum substrate 2	-3.31368	1.16066e-13	-10.7785	6.73137e-46
C1qb	complement component 1, q subcomponent, beta polypeptide	-3.31825	2.47712e-16	-10.106	3.79889e-50
Postn	periostin, osteoblast specific factor	-3.32322	1.42892e-12	-10.2312	9.3798e-41
Ak7	adenylate kinase 7	-3.34688	7.3455e-10	-2.92997	1.11856e-11
Itgb2	integrin beta 2	-3.34888	6.77382e-15	-8.81834	1.16407e-41
Traf1	TNF receptor-associated factor 1	-3.35453	2.01776e-08	-5.59207	1.28773e-21
Scara5	scavenger receptor class A, member 5	-3.35916	3.74403e-07	-4.03029	3.15191e-13
P2ry6	pyrimidinergic receptor P2Y, G-protein coupled, 6	-3.36134	1.29311e-12	-9.61125	6.56307e-40
Unc93b1	unc-93 homolog B1 (C. elegans)	-3.37333	3.99161e-16	-7.07489	1.34811e-36
Ccl19	chemokine (C-C motif) ligand 19	-3.37465	1.64899e-07	-9.76527	6.64683e-27
Il21r	interleukin 21 receptor	-3.37495	7.76264e-11	-6.4734	2.52499e-22
Tnfaip8l2	tumor necrosis factor, alpha-induced protein 8-like 2	-3.38234	9.36154e-13	-8.49078	3.0905e-37
Ncf2	neutrophil cytosolic factor 2	-3.38457	3.09348e-14	-7.11025	1.35148e-33
Col14a1	collagen, type XIV, alpha 1	-3.39423	1.55675e-08	-3.73262	1.86216e-12
Usp18	ubiquitin specific peptidase 18	-3.39453	8.43959e-10	-7.37837	9.7542e-25
Lgals3bp	lectin, galactoside-binding, soluble, 3 binding protein	-3.43204	1.1165e-16	-8.61688	8.00341e-44
Msx1	msh homeobox 1	-3.43726	1.26431e-12	-2.1639	6.58254e-07
Rab7b	RAB7B, member RAS oncogene family	-3.4408	2.70983e-13	-9.41992	2.59103e-40
Arpc1b	actin related protein 2/3 complex, subunit 1B	-3.44445	2.27913e-16	-6.35064	5.6044e-34
Card14	caspase recruitment domain family, member 14	-3.44689	8.65196e-08	-6.03102	5.93575e-16
Vav1	vav 1 oncogene	-3.45943	8.30641e-15	-7.39388	9.8057e-35
Cyr61	cysteine rich protein 61	-3.46435	9.85102e-15	-3.12861	4.16999e-13
Plek	pleckstrin	-3.46443	1.566e-16	-6.40765	3.26453e-33
Apobec3	apolipoprotein B mRNA editing enzyme, catalytic polypeptide 3	-3.46839	1.59315e-12	-7.66246	7.67818e-32
Elf4	E74-like factor 4 (ets domain transcription factor)	-3.47233	1.09409e-10	-7.23626	1.68633e-25
Dnase1l1	deoxyribonuclease 1-like 1	-3.47507	1.15514e-10	-6.45277	3.76877e-26
Sp100	nuclear antigen Sp100	-3.48559	5.61304e-13	-8.23871	5.58226e-34
D17H6S56E-5	DNA segment, Chr 17, human D6S56E 5	-3.48662	2.42846e-12	-8.21275	1.44189e-32
Gbp2	guanylate binding protein 2	-3.49198	4.03471e-14	-11.8927	7.56686e-48
Hk3	hexokinase 3	-3.49257	3.58672e-12	-8.24773	1.3077e-31
Pawr	PRKC, apoptosis, WT1, regulator	-3.49674	2.49082e-10	-3.18097	1.93116e-10
Icam1	intercellular adhesion molecule 1	-3.50725	7.11224e-14	-15.2043	9.95814e-54
Slc7a7	solute carrier family 7 (cationic amino acid transporter, y+ system), member 7	-3.51131	5.80494e-13	-7.36115	2.28156e-31
Igf1	insulin-like growth factor 1	-3.51796	2.77745e-16	-8.24546	1.20103e-40
Traf3ip3	TRAF3 interacting protein 3	-3.52284	1.18188e-07	-3.22153	1.69575e-09
Plscr1	phospholipid scramblase 1	-3.52331	7.53034e-11	-5.47563	5.9917e-21
Runx1	runt related transcription factor 1	-3.52954	2.97378e-11	-8.87706	7.68976e-31
Samsn1	SAM domain, SH3 domain and nuclear localization signals, 1	-3.54046	7.13147e-12	-4.871	1.9043e-18
Shroom2	shroom family member 2	-3.55048	1.36973e-17	-3.19796	6.28275e-15
Clcf1	cardiotrophin-like cytokine factor 1	-3.55925	4.44058e-08	-5.38891	7.82022e-17
Dkk2	dickkopf WNT signaling pathway inhibitor 2	-3.56892	1.62543e-07	-7.69931	5.41991e-22
Il18bp	interleukin 18 binding protein	-3.57017	1.43626e-11	-5.01265	1.54372e-22
Plau	plasminogen activator, urokinase	-3.59403	1.55447e-14	-11.5918	4.07246e-46
Txlnb	taxilin beta	-3.59931	4.17354e-09	-2.89263	3.09704e-07
Ctsh	cathepsin H	-3.60476	2.16163e-17	-9.74724	3.51224e-47
Cdh1	cadherin 1	-3.61058	1.86881e-13	-8.52296	3.51312e-28
Parp14	poly (ADP-ribose) polymerase family, member 14	-3.61709	4.75613e-14	-6.69914	8.96542e-28
Dnaaf3	dynein, axonemal assembly factor 3	-3.62288	1.93188e-09	-4.07097	2.89043e-15
Thbd	thrombomodulin	-3.62354	4.92404e-17	-9.33978	9.68994e-44
Fli1	Friend leukemia integration 1	-3.63268	4.81909e-13	-3.94924	2.8195e-16
Tbx15	T-box 15	-3.6386	2.62684e-12	-5.57497	8.92217e-20
Tmem140	transmembrane protein 140	-3.65069	1.6479e-12	-9.25065	8.99801e-34
Efemp1	epidermal growth factor-containing fibulin-like extracellular matrix protein 1	-3.65139	1.70823e-17	-5.43094	3.28497e-28
Fcgr3	Fc receptor, IgG, low affinity III	-3.65315	3.61835e-18	-8.02378	1.67001e-41
C1qc	complement component 1, q subcomponent, C chain	-3.65454	1.25307e-18	-12.0062	2.50587e-56
Klhl6	kelch-like 6	-3.65473	1.41874e-13	-6.9082	1.4802e-28
Zc3h12a	zinc finger CCCH type containing 12A	-3.66362	1.54671e-08	-4.32612	4.02073e-14
Aspg	asparaginase	-3.67115	8.59026e-15	-11.0453	4.81405e-44
Dnase2a	deoxyribonuclease II alpha	-3.67171	1.41625e-15	-7.02372	5.82879e-34
Tap1	transporter 1, ATP-binding cassette, sub-family B (MDR/TAP)	-3.67836	3.57624e-14	-5.21298	3.26052e-23
Atoh8	atonal bHLH transcription factor 8	-3.68057	9.64218e-12	-4.41128	2.4032e-19
Hvcn1	hydrogen voltage-gated channel 1	-3.70229	4.68066e-16	-11.6927	1.16429e-48
Vps26a	VPS26 retromer complex component A	-3.7048	1.56212e-18	-4.65252	1.95929e-24
Col6a2	collagen, type VI, alpha 2	-3.70928	5.8842e-18	-4.77796	1.02713e-24
Slc15a3	solute carrier family 15, member 3	-3.71131	4.525e-14	-14.5557	4.28828e-52
Cd36	CD36 antigen	-3.72834	7.76867e-12	-6.03213	4.0294e-21
Ncf4	neutrophil cytosolic factor 4	-3.73379	3.90942e-11	-14.8623	1.13261e-40
Cfh	complement component factor h	-3.75274	1.04566e-18	-4.48855	1.44613e-23
Map3k8	mitogen-activated protein kinase kinase kinase 8	-3.7533	1.87681e-09	-3.16107	3.12409e-09
Rab32	RAB32, member RAS oncogene family	-3.75354	5.32588e-14	-6.57574	3.79952e-28
Btk	Bruton agammaglobulinemia tyrosine kinase	-3.77395	5.69169e-12	-11.3229	3.38247e-36
Tfpi	tissue factor pathway inhibitor	-3.78253	7.3236e-15	-6.04683	2.13194e-26
Fas	Fas (TNF receptor superfamily member 6)	-3.79003	2.53887e-10	-4.06384	9.50897e-15
Dnah6	dynein, axonemal, heavy chain 6	-3.79034	2.08816e-11	-2.93285	2.47379e-11
Akr1b8	aldo-keto reductase family 1, member B8	-3.79143	7.04828e-10	-5.15754	1.19365e-18
Pifo	primary cilia formation	-3.80269	3.07153e-08	-3.56639	1.03557e-11
Rbl1	retinoblastoma-like 1 (p107)	-3.8035	1.29284e-10	-2.95521	1.09127e-07
Ptafr	platelet-activating factor receptor	-3.81205	5.22267e-14	-9.47082	4.63967e-36
Fcrl1	Fc receptor-like 1	-3.81315	1.6775e-08	-8.92203	2.20443e-23
Isg15	ISG15 ubiquitin-like modifier	-3.82	4.36248e-12	-5.69841	3.44534e-20
Cxcr4	chemokine (C-X-C motif) receptor 4	-3.83963	5.50636e-15	-6.70962	1.05611e-30
Fgl2	fibrinogen-like protein 2	-3.83978	7.55947e-15	-11.073	9.87691e-40
Ptgis	prostaglandin I2 (prostacyclin) synthase	-3.84769	7.61236e-13	-8.17869	9.54072e-31
Gngt2	guanine nucleotide binding protein (G protein), gamma transducing activity polypeptide 2	-3.87195	3.87015e-15	-8.47017	4.20133e-37
Anxa3	annexin A3	-3.87616	1.8933e-18	-6.9363	3.17342e-35
H2-DMb2	histocompatibility 2, class II, locus Mb2	-3.88572	4.69146e-07	-5.83313	9.3795e-12
H2-K1	histocompatibility 2, K1, K region	-3.89583	5.7623e-20	-8.40464	2.1331e-43
Foxc2	forkhead box C2	-3.89907	1.02612e-14	-14.4109	1.43536e-45
Ggta1	glycoprotein galactosyltransferase alpha 1, 3	-3.90712	1.69961e-17	-9.6744	3.13693e-43
Pycard	PYD and CARD domain containing	-3.91131	4.00958e-15	-6.50886	3.75347e-29
Fcgr1	Fc receptor, IgG, high affinity I	-3.91639	9.75834e-17	-6.84415	3.13112e-32
Hpgds	hematopoietic prostaglandin D synthase	-3.94539	5.56883e-18	-6.02614	2.32266e-29
Fam167b	family with sequence similarity 167, member B	-3.95195	9.16076e-07	-5.2219	6.12964e-12
Tcea3	transcription elongation factor A (SII), 3	-3.95932	3.70093e-09	-5.61878	3.61633e-19
C5ar2	complement component 5a receptor 2	-3.99062	5.42692e-08	-6.72254	9.59447e-20
Irf7	interferon regulatory factor 7	-3.99114	2.16831e-15	-7.75658	3.9756e-32
Anxa2	annexin A2	-3.9936	1.07455e-19	-8.89604	4.34022e-44
Cd9	CD9 antigen	-4.00377	9.23256e-21	-4.05461	2.95138e-21
Erich2	glutamate rich 2	-4.00825	2.04358e-07	-2.80163	6.12126e-08
Oasl2	2'-5' oligoadenylate synthetase-like 2	-4.0089	3.6618e-17	-10.6334	2.05221e-43
Pon3	paraoxonase 3	-4.03732	2.09538e-14	-6.39291	1.00615e-25
Arhgap9	Rho GTPase activating protein 9	-4.05719	1.54862e-12	-13.9063	5.95758e-42
Slc37a2	solute carrier family 37 (glycerol-3-phosphate transporter), member 2	-4.07479	4.3781e-17	-7.68929	1.5103e-34
Mdfi	MyoD family inhibitor	-4.08993	1.17379e-07	-7.51636	7.90596e-22
Slamf9	SLAM family member 9	-4.1018	3.13872e-13	-10.4208	4.07572e-33
Ifit1	interferon-induced protein with tetratricopeptide repeats 1	-4.12604	5.92016e-16	-5.44809	4.5488e-23
Foxd1	forkhead box D1	-4.1296	6.83145e-13	-7.59613	9.5895e-29
C1qa	complement component 1, q subcomponent, alpha polypeptide	-4.13371	7.67713e-22	-15.4564	7.23483e-66
Dnali1	dynein, axonemal, light intermediate polypeptide 1	-4.14252	3.67107e-13	-2.62826	3.27045e-09
Kcnk5	potassium channel, subfamily K, member 5	-4.14639	4.33043e-10	-7.7557	1.65302e-18
Cd53	CD53 antigen	-4.15554	2.29171e-20	-7.08295	7.81959e-36
Fcer1g	Fc receptor, IgE, high affinity I, gamma polypeptide	-4.16308	1.06723e-20	-14.9768	1.02759e-61
Tlr4	toll-like receptor 4	-4.16598	2.37252e-15	-6.83787	2.05483e-25
Mgp	matrix Gla protein	-4.16933	2.01248e-21	-7.04571	2.33592e-37
Sh3bp2	SH3-domain binding protein 2	-4.17878	6.50648e-17	-3.0401	1.49626e-12
Phf11d	PHD finger protein 11D	-4.17997	1.27781e-09	-21.7415	2.75765e-33
Bche	butyrylcholinesterase	-4.19377	4.63622e-19	-2.91464	7.69303e-12
Car9	carbonic anhydrase 9	-4.19503	1.18381e-08	-3.51823	3.28601e-10
Lpl	lipoprotein lipase	-4.20147	1.16261e-21	-5.31544	1.1464e-28
Gpr183	G protein-coupled receptor 183	-4.21388	7.56916e-14	-3.68548	1.08168e-13
5430427O19Rik	RIKEN cDNA 5430427O19 gene	-4.21796	1.04084e-07	-7.28585	5.28402e-17
Ctss	cathepsin S	-4.21883	2.09807e-22	-8.2503	4.30527e-43
H2-Q7	histocompatibility 2, Q region locus 7	-4.22425	6.36832e-09	-12.4428	9.2657e-28
Aoc3	amine oxidase, copper containing 3	-4.23436	8.97236e-09	-6.07506	6.18226e-13
Psmb8	proteasome (prosome, macropain) subunit, beta type 8 (large multifunctional peptidase 7)	-4.2538	2.39417e-18	-7.56698	1.07112e-34
Apod	apolipoprotein D	-4.25885	1.01795e-22	-2.87252	3.38798e-13
Fxyd5	FXYD domain-containing ion transport regulator 5	-4.26239	8.11595e-21	-8.36779	1.22216e-41
Rgs22	regulator of G-protein signalling 22	-4.26942	1.62854e-07	-4.18229	4.99148e-11
Lepr	leptin receptor	-4.29704	4.0716e-14	-3.22043	1.0513e-11
Car13	carbonic anhydrase 13	-4.32466	6.31995e-16	-7.6134	2.86173e-28
Abca1	ATP-binding cassette, sub-family A (ABC1), member 1	-4.32795	1.04445e-22	-6.31162	8.17245e-34
Hpse	heparanase	-4.33542	3.25261e-16	-13.6096	9.35293e-43
Col8a2	collagen, type VIII, alpha 2	-4.33638	3.66632e-18	-3.30426	2.61576e-14
Itgbl1	integrin, beta-like 1	-4.34533	2.01819e-14	-2.41259	4.09115e-07
Osmr	oncostatin M receptor	-4.3454	8.36371e-18	-8.28738	2.52056e-35
Flnc	filamin C, gamma	-4.38008	1.20543e-16	-10.9781	7.56646e-43
Fyb	FYN binding protein	-4.39181	1.87815e-20	-8.50039	1.30344e-39
Slfn8	schlafen 8	-4.40117	1.47953e-14	-6.86932	2.03235e-22
Il1a	interleukin 1 alpha	-4.42308	1.18173e-10	-6.33783	1.51834e-20
Cfap44	cilia and flagella associated protein 44	-4.43461	1.07131e-12	-2.97425	8.82947e-11
Oas1a	2'-5' oligoadenylate synthetase 1A	-4.45147	2.63381e-13	-11.4136	2.57263e-35
Procr	protein C receptor, endothelial	-4.46214	1.24686e-10	-11.3042	3.65447e-22
Tmem154	transmembrane protein 154	-4.46574	8.50016e-11	-11.6439	7.43182e-21
Cyp1b1	cytochrome P450, family 1, subfamily b, polypeptide 1	-4.50166	1.74593e-20	-15.7747	4.29869e-58
Adam8	a disintegrin and metallopeptidase domain 8	-4.53222	1.1467e-14	-4.60141	5.36452e-21
Ptpn18	protein tyrosine phosphatase, non-receptor type 18	-4.5452	5.84175e-15	-8.50945	5.67762e-36
Gmfg	glia maturation factor, gamma	-4.56149	1.46313e-14	-6.57891	1.33235e-25
Col1a2	collagen, type I, alpha 2	-4.58909	3.46293e-24	-19.9356	1.58366e-73
Cyba	cytochrome b-245, alpha polypeptide	-4.60636	2.10361e-22	-16.0587	2.38517e-62
H2-D1	histocompatibility 2, D region locus 1	-4.62045	9.54922e-25	-9.38797	2.05161e-47
Naip2	NLR family, apoptosis inhibitory protein 2	-4.62662	1.46986e-14	-13.6568	8.07396e-38
Gfap	glial fibrillary acidic protein	-4.63625	4.29571e-25	-7.9901	4.0341e-42
Tgif1	TGFB-induced factor homeobox 1	-4.64331	4.3811e-17	-9.99686	6.21837e-38
Tgfbi	transforming growth factor, beta induced	-4.65298	4.31918e-21	-9.99961	2.55582e-44
Omd	osteomodulin	-4.6767	1.21712e-13	-8.7568	8.50993e-29
Maff	v-maf musculoaponeurotic fibrosarcoma oncogene family, protein F (avian)	-4.71609	1.965e-11	-7.08622	1.61877e-20
Irf8	interferon regulatory factor 8	-4.71694	2.03163e-22	-10.8054	4.59742e-48
Tbxas1	thromboxane A synthase 1, platelet	-4.7323	4.23499e-19	-7.53526	5.90821e-33
Trem2	triggering receptor expressed on myeloid cells 2	-4.75589	5.81047e-25	-12.3702	6.32058e-56
Frk	fyn-related kinase	-4.75662	7.70411e-07	-5.51569	9.19915e-10
H2-Q4	histocompatibility 2, Q region locus 4	-4.76217	3.69049e-21	-11.3687	5.82429e-46
Six1	sine oculis-related homeobox 1	-4.76749	4.73304e-10	-13.5403	7.35336e-27
Ptpn6	protein tyrosine phosphatase, non-receptor type 6	-4.77039	4.01426e-22	-6.3262	4.56424e-31
Aim2	absent in melanoma 2	-4.77453	2.26862e-15	-4.17692	7.87935e-17
Cd180	CD180 antigen	-4.82297	2.26233e-20	-15.4567	2.03244e-51
Phf11b	PHD finger protein 11B	-4.88219	2.06439e-11	-18.7922	9.52899e-32
Cdkn2b	cyclin-dependent kinase inhibitor 2B (p15, inhibits CDK4)	-4.90133	2.06923e-08	-5.83932	5.56215e-15
Trim30d	tripartite motif-containing 30D	-4.90546	7.69276e-16	-4.16578	5.46622e-15
Col5a2	collagen, type V, alpha 2	-4.93151	5.37854e-21	-4.90339	2.9459e-24
Ly86	lymphocyte antigen 86	-4.95492	1.40581e-25	-18.8904	1.77019e-71
Ccl9	chemokine (C-C motif) ligand 9	-4.95765	9.80597e-21	-8.96436	2.54127e-37
Tnni2	troponin I, skeletal, fast 2	-4.96288	6.58251e-07	-9.59063	3.58637e-17
Ifi30	interferon gamma inducible protein 30	-4.97846	3.64371e-22	-9.63631	2.52471e-43
Xlr	X-linked lymphocyte-regulated	-5.05051	2.01643e-12	-4.44832	2.85227e-16
Psmb9	proteasome (prosome, macropain) subunit, beta type 9 (large multifunctional peptidase 2)	-5.08474	1.89467e-16	-8.91626	4.77147e-31
Tgtp1	T cell specific GTPase 1	-5.09036	1.18901e-15	-4.54575	2.15153e-16
Tbc1d10c	TBC1 domain family, member 10c	-5.09571	1.43189e-07	-4.54327	5.76265e-10
Anxa4	annexin A4	-5.10394	5.65889e-23	-9.35845	2.42342e-42
Clec4n	C-type lectin domain family 4, member n	-5.10526	6.24655e-09	-22.6948	1.46504e-28
Myo1g	myosin IG	-5.14683	1.56874e-12	-16.982	1.51558e-36
Trim30a	tripartite motif-containing 30A	-5.17916	5.41327e-20	-7.99673	4.42283e-29
Isg20	interferon-stimulated protein	-5.20651	2.82304e-10	-6.08266	2.19486e-18
Rbm47	RNA binding motif protein 47	-5.24758	1.26373e-13	-4.47449	3.26163e-15
Myo1f	myosin IF	-5.25749	3.24646e-23	-10.2106	3.54852e-42
Nlrp3	NLR family, pyrin domain containing 3	-5.26719	5.21172e-10	-6.11719	8.96607e-16
Vsx1	visual system homeobox 1	-5.26719	5.21172e-10	-10.7622	3.33611e-16
Gpr84	G protein-coupled receptor 84	-5.27316	1.26373e-13	-13.3857	7.59724e-34
Gbp6	guanylate binding protein 6	-5.28073	5.0636e-20	-8.07162	1.05381e-30
Lrrc71	leucine rich repeat containing 71	-5.29118	5.52016e-07	-3.92306	1.04515e-12
Sp140	Sp140 nuclear body protein	-5.29524	1.9422e-16	-12.5981	1.09673e-36
Ppic	peptidylprolyl isomerase C	-5.29743	5.31173e-19	-6.35781	8.28739e-28
Serping1	serine (or cysteine) peptidase inhibitor, clade G, member 1	-5.31469	1.39032e-26	-22.2281	2.0274e-75
Cd84	CD84 antigen	-5.32679	1.94809e-24	-21.6129	8.19471e-68
Adamtsl3	ADAMTS-like 3	-5.32725	2.97366e-19	-9.35136	1.40875e-30
C530044C16Rik	RIKEN cDNA C530044C16 gene	-5.36698	3.7307e-08	-14.354	1.46714e-29
Pirb	paired Ig-like receptor B	-5.38171	3.56593e-15	-38.1073	1.39641e-62
Emp1	epithelial membrane protein 1	-5.3822	1.16991e-21	-7.87519	1.41421e-32
Fblim1	filamin binding LIM protein 1	-5.38226	1.10807e-19	-10.8773	2.62732e-41
Cd300a	CD300A molecule	-5.44724	6.15647e-19	-11.021	2.2217e-39
Sp110	Sp110 nuclear body protein	-5.48928	8.44123e-17	-7.36375	1.98982e-28
Cd68	CD68 antigen	-5.49301	2.50605e-28	-15.9175	1.76149e-64
Ccdc125	coiled-coil domain containing 125	-5.51123	9.39308e-07	-9.29856	2.77284e-15
Mia	melanoma inhibitory activity	-5.51427	6.07409e-14	-5.18704	6.6887e-22
Cd109	CD109 antigen	-5.53483	3.90856e-20	-5.44339	3.66199e-25
Ogn	osteoglycin	-5.54521	1.71635e-27	-10.0979	9.70234e-47
H2-Ob	histocompatibility 2, O region beta locus	-5.54941	2.9853e-12	-10.2218	1.84087e-24
Neat1	nuclear paraspeckle assembly transcript 1 (non-protein coding)	-5.57746	3.78543e-30	-3.2026	1.48282e-15
Gm13251	predicted gene 13251	-5.61903	2.78682e-14	-3.41509	3.46581e-10
Ccl12	chemokine (C-C motif) ligand 12	-5.63002	5.38066e-11	-20.3417	1.3098e-27
Bnc2	basonuclin 2	-5.65414	1.22073e-09	-10.142	2.63212e-15
Gm1966	predicted gene 1966	-5.65414	1.22073e-09	-16.3454	3.19276e-16
Cd200r1	CD200 receptor 1	-5.69152	4.5294e-07	-9.85218	2.72112e-18
Sfrp4	secreted frizzled-related protein 4	-5.74415	3.00367e-22	-16.417	4.42145e-56
Gm4951	predicted gene 4951	-5.81902	1.31145e-10	-32.8842	2.21167e-23
Sntn	sentan, cilia apical structure protein	-5.84994	1.48289e-08	-3.10935	1.70882e-09
Rsad2	radical S-adenosyl methionine domain containing 2	-5.855	4.67585e-16	-8.06248	3.63642e-21
Rhod	ras homolog family member D	-5.85678	1.74401e-11	-3.80093	1.92777e-11
C4a	complement component 4A (Rodgers blood group)	-5.90353	4.28127e-19	-4.91366	1.50064e-20
AW112010	expressed sequence AW112010	-5.90778	5.13806e-16	-6.37635	1.00553e-22
Cd300c2	CD300C molecule 2	-5.91424	9.09842e-27	-12.2829	1.0726e-50
Lbp	lipopolysaccharide binding protein	-5.9245	9.12563e-27	-6.10594	3.92911e-31
Dcn	decorin	-5.93152	1.34055e-30	-3.83128	1.14066e-19
Gm17455	predicted gene, 17455	-5.94103	4.62091e-08	-6.62005	1.42183e-19
C1s1	complement component 1, s subcomponent 1	-5.95271	3.1524e-19	-10.3308	3.62943e-38
Plscr2	phospholipid scramblase 2	-5.97514	2.00521e-18	-7.6928	2.98269e-27
Mfap5	microfibrillar associated protein 5	-5.99778	1.0518e-08	-7.46135	4.49065e-13
Il2rg	interleukin 2 receptor, gamma chain	-6.00148	4.986e-17	-18.8195	6.81918e-44
Asb10	ankyrin repeat and SOCS box-containing 10	-6.02226	3.24472e-08	-10.4443	1.35385e-16
Iigp1	interferon inducible GTPase 1	-6.02836	6.90432e-21	-7.17997	5.85328e-25
Arl11	ADP-ribosylation factor-like 11	-6.03017	3.19787e-18	-27.1652	3.1182e-59
Csf3r	colony stimulating factor 3 receptor (granulocyte)	-6.07708	1.35289e-28	-9.85527	6.50719e-45
Ms4a6d	membrane-spanning 4-domains, subfamily A, member 6D	-6.09375	3.86101e-24	-31.8001	4.8451e-68
Ifi27l2a	interferon, alpha-inducible protein 27 like 2A	-6.10674	1.47383e-20	-17.693	4.39815e-49
Bst2	bone marrow stromal cell antigen 2	-6.15101	1.02984e-26	-8.07279	8.45043e-38
Serpina3n	serine (or cysteine) peptidase inhibitor, clade A, member 3N	-6.16674	4.92634e-33	-8.43626	9.92656e-44
Slc39a4	solute carrier family 39 (zinc transporter), member 4	-6.21955	3.7616e-09	-5.96711	7.15588e-22
Naip6	NLR family, apoptosis inhibitory protein 6	-6.21961	1.86874e-12	-6.39134	4.37621e-17
Tmem106a	transmembrane protein 106A	-6.23398	9.18703e-24	-29.8682	2.75526e-67
Ccdc146	coiled-coil domain containing 146	-6.27327	1.82808e-10	-4.38962	2.75521e-16
Tyrobp	TYRO protein tyrosine kinase binding protein	-6.28531	2.71286e-33	-12.4781	2.30883e-57
AU022793	expressed sequence AU022793	-6.29182	2.4886e-07	-30.5241	2.45727e-18
Epsti1	epithelial stromal interaction 1 (breast)	-6.35268	9.24958e-20	-5.8892	2.78967e-22
Slc11a1	solute carrier family 11 (proton-coupled divalent metal ion transporters), member 1	-6.37603	3.24089e-27	-22.7857	1.01182e-67
Hp	haptoglobin	-6.38426	4.8663e-10	-52.1405	5.82968e-54
Ugt1a7c	UDP glucuronosyltransferase 1 family, polypeptide A7C	-6.38993	6.67686e-20	-8.4033	5.19122e-31
Capg	capping protein (actin filament), gelsolin-like	-6.40245	2.16417e-28	-23.4749	3.95471e-73
Lag3	lymphocyte-activation gene 3	-6.4657	7.11021e-33	-16.8386	3.57262e-64
Prrx2	paired related homeobox 2	-6.50904	6.41269e-15	-15.5465	4.30655e-40
Mpeg1	macrophage expressed gene 1	-6.51052	8.0635e-35	-22.6998	1.51981e-80
Tgtp2	T cell specific GTPase 2	-6.57605	1.62857e-20	-6.10625	1.41356e-21
Col1a1	collagen, type I, alpha 1	-6.57744	3.49387e-33	-19.4418	2.91418e-71
Cfb	complement factor B	-6.58306	7.56576e-13	-45.5127	4.35897e-42
Fam26f	family with sequence similarity 26, member F	-6.5865	5.06319e-11	-22.2389	4.16281e-35
Ucma	upper zone of growth plate and cartilage matrix associated	-6.62895	5.55929e-18	-8.13789	2.25769e-34
Mamdc2	MAM domain containing 2	-6.64721	6.55358e-21	-4.60001	6.0455e-19
Slc43a3	solute carrier family 43, member 3	-6.68828	6.86227e-24	-19.6802	1.51247e-56
Ikbke	inhibitor of kappaB kinase epsilon	-6.73646	1.18304e-16	-7.90095	1.17952e-30
Cd80	CD80 antigen	-6.75334	1.94338e-09	-6.47275	4.59288e-11
Vim	vimentin	-6.8179	1.77747e-36	-18.6363	4.7006e-73
S100a9	S100 calcium binding protein A9 (calgranulin B)	-6.85455	6.92016e-14	-52.8413	1.61572e-58
Gpr160	G protein-coupled receptor 160	-6.86728	6.33661e-15	-4.40216	1.9659e-12
Fam216b	family with sequence similarity 216, member B	-6.87386	1.26152e-16	-6.15862	4.20584e-25
Col6a5	collagen, type VI, alpha 5	-6.91069	1.52891e-12	-2.85114	1.54426e-08
Csf2rb	colony stimulating factor 2 receptor, beta, low-affinity (granulocyte-macrophage)	-6.9412	1.30167e-23	-20.1041	2.20705e-54
Fam46c	family with sequence similarity 46, member C	-7.00892	2.38157e-15	-13.8769	3.96622e-32
Ms4a6c	membrane-spanning 4-domains, subfamily A, member 6C	-7.01558	1.66245e-23	-21.5329	2.84214e-58
Ctla2b	cytotoxic T lymphocyte-associated protein 2 beta	-7.11452	1.77523e-18	-12.3447	1.2475e-38
Ccdc121	coiled-coil domain containing 121	-7.15949	3.39816e-10	-3.02126	2.31425e-08
Card11	caspase recruitment domain family, member 11	-7.1764	2.86567e-08	-12.7507	3.18383e-15
Ifi44	interferon-induced protein 44	-7.18247	4.7378e-13	-6.16205	2.47525e-16
Tlr2	toll-like receptor 2	-7.22837	2.56944e-27	-22.0306	5.5821e-64
Igsf6	immunoglobulin superfamily, member 6	-7.2641	7.23336e-24	-27.9608	2.0993e-56
Cd44	CD44 antigen	-7.26596	6.55455e-32	-10.2383	4.97113e-46
Slc26a7	solute carrier family 26, member 7	-7.32196	1.69856e-10	-6.71355	4.98234e-12
H2-Eb1	histocompatibility 2, class II antigen E beta	-7.42838	2.97077e-32	-30.129	1.10938e-79
Loxl2	lysyl oxidase-like 2	-7.45046	3.0687e-14	-12.09	2.87355e-34
Nek5	NIMA (never in mitosis gene a)-related expressed kinase 5	-7.55014	1.20784e-11	-3.25938	8.55828e-10
Siglecf	sialic acid binding Ig-like lectin F	-7.55243	1.75168e-14	-5.56808	3.64941e-13
Apobec1	apolipoprotein B mRNA editing enzyme, catalytic polypeptide 1	-7.66219	1.55479e-30	-16.7327	4.32966e-57
Ptprc	protein tyrosine phosphatase, receptor type, C	-7.68462	9.63098e-32	-7.98295	2.33549e-35
A630001G21Rik	RIKEN cDNA A630001G21 gene	-7.98244	3.99396e-14	-7.34618	3.93044e-19
Tlr1	toll-like receptor 1	-7.99821	1.19797e-22	-14.3433	1.32329e-39
Neurl3	neuralized E3 ubiquitin protein ligase 3	-8.03279	3.23232e-25	-12.2693	4.66916e-38
AI662270	expressed sequence AI662270	-8.0353	7.91513e-11	-24.1972	9.66851e-35
1700003F12Rik	RIKEN cDNA 1700003F12 gene	-8.05561	2.38639e-07	-7.41927	1.42734e-12
Anxa1	annexin A1	-8.07926	6.73586e-33	-14.1042	2.60219e-54
Ccr2	chemokine (C-C motif) receptor 2	-8.16422	8.34351e-16	-62.5158	2.72194e-64
Folr2	folate receptor 2 (fetal)	-8.38538	3.46515e-20	-9.20796	3.83213e-29
Cd48	CD48 antigen	-8.38924	7.54866e-27	-34.3431	3.05601e-67
Casp4	caspase 4, apoptosis-related cysteine peptidase	-8.43719	3.24358e-13	-18.0763	1.43968e-32
Cxcl16	chemokine (C-X-C motif) ligand 16	-8.4609	8.03065e-32	-26.2108	4.88145e-71
Cd74	CD74 antigen (invariant polypeptide of major histocompatibility complex, class II antigen-associated)	-8.46951	1.6177e-40	-50.0711	2.7612e-103
Ddx60	DEAD (Asp-Glu-Ala-Asp) box polypeptide 60	-8.5032	4.22798e-17	-5.98556	2.33965e-12
Ptgdr	prostaglandin D receptor	-8.5582	3.47175e-23	-12.2674	6.07113e-35
Serpinf2	serine (or cysteine) peptidase inhibitor, clade F, member 2	-8.61918	3.7454e-09	-8.28076	1.08944e-26
Naip5	NLR family, apoptosis inhibitory protein 5	-8.96358	2.14134e-25	-7.56407	1.39039e-28
C4b	complement component 4B (Chido blood group)	-8.9887	1.93873e-45	-16.09	3.56812e-67
Cd52	CD52 antigen	-9.10918	7.58107e-36	-57.514	2.96254e-96
Ccl6	chemokine (C-C motif) ligand 6	-9.13189	3.93655e-36	-30.2114	1.40216e-76
Fcgr2b	Fc receptor, IgG, low affinity IIb	-9.19276	1.07971e-38	-18.9686	7.10957e-65
H19	H19, imprinted maternally expressed transcript	-9.52209	1.00648e-20	-28.5517	4.26329e-51
Wisp2	WNT1 inducible signaling pathway protein 2	-9.6285	4.8791e-18	-134.009	1.47767e-81
H2-Aa	histocompatibility 2, class II antigen A, alpha	-9.7178	9.41093e-41	-84.2867	2.68507e-110
Tnfaip2	tumor necrosis factor, alpha-induced protein 2	-9.87371	1.57144e-29	-49.6411	5.12561e-73
H2-Ab1	histocompatibility 2, class II antigen A, beta 1	-10.0453	2.71545e-39	-56.3242	1.90361e-94
Gpr35	G protein-coupled receptor 35	-10.165	3.80111e-15	-11.5609	4.74551e-22
Smim5	small integral membrane protein 5	-10.2318	4.51843e-11	-4.91522	1.41889e-14
C3ar1	complement component 3a receptor 1	-10.2664	1.52598e-40	-27.7194	4.64458e-73
Lum	lumican	-10.6126	2.53321e-38	-9.16909	3.65683e-41
Gimap4	GTPase, IMAP family member 4	-10.6495	1.04299e-14	-15.3764	6.53595e-24
S100a4	S100 calcium binding protein A4	-10.6858	3.95595e-39	-21.0509	1.90116e-68
Jchain	immunoglobulin joining chain	-10.8298	5.36863e-15	-6.27816	2.84756e-17
1500015O10Rik	RIKEN cDNA 1500015O10 gene	-10.991	2.68788e-42	-2.47424	7.96375e-10
Treml2	triggering receptor expressed on myeloid cells-like 2	-11.0092	8.19616e-20	-30.8953	8.61243e-48
Ccl22	chemokine (C-C motif) ligand 22	-11.1202	3.7089e-07	-12.8463	1.15239e-17
Acp5	acid phosphatase 5, tartrate resistant	-11.5274	2.51323e-23	-10.7963	1.31023e-35
Timp1	tissue inhibitor of metalloproteinase 1	-12.2524	7.62061e-32	-128.527	7.00066e-98
Sctr	secretin receptor	-12.5697	3.65739e-16	-6.1987	1.66253e-20
Casp12	caspase 12	-12.6507	1.49624e-24	-10.2434	1.1215e-29
Ticam2	toll-like receptor adaptor molecule 2	-12.7592	8.93404e-21	-7.96366	4.77043e-22
Csf2rb2	colony stimulating factor 2 receptor, beta 2, low-affinity (granulocyte-macrophage)	-12.8142	8.5781e-30	-12.7304	1.7534e-40
Atf3	activating transcription factor 3	-13.296	1.56691e-35	-50.987	3.31242e-76
Ch25h	cholesterol 25-hydroxylase	-13.8032	1.26749e-24	-87.4575	1.33879e-62
Mx1	MX dynamin-like GTPase 1	-14.9577	1.38584e-21	-18.8858	1.33343e-28
Ms4a7	membrane-spanning 4-domains, subfamily A, member 7	-15.3134	3.2324e-35	-66.7671	2.27538e-83
Bcl2a1b	B cell leukemia/lymphoma 2 related protein A1b	-15.3738	8.49439e-43	-42.1753	1.71144e-82
A2m	alpha-2-macroglobulin	-15.3775	1.87823e-57	-19.5998	5.7755e-72
Col3a1	collagen, type III, alpha 1	-15.462	6.66631e-56	-71.4237	5.04469e-115
S100a8	S100 calcium binding protein A8 (calgranulin A)	-16.548	2.59042e-17	-34.1535	6.31492e-49
Oas2	2'-5' oligoadenylate synthetase 2	-17.0532	1.05972e-15	-25.1639	6.33377e-24
Bcl3	B cell leukemia/lymphoma 3	-17.086	7.15612e-26	-31.5364	1.59667e-53
Nlrc5	NLR family, CARD domain containing 5	-17.4104	7.85665e-24	-9.36143	6.82587e-24
Lox	lysyl oxidase	-17.4559	7.94801e-35	-87.1503	4.58771e-74
Thbs1	thrombospondin 1	-17.9728	1.03215e-55	-13.322	1.44683e-47
Cxcl10	chemokine (C-X-C motif) ligand 10	-18.5647	1.51477e-33	-49.3013	3.85826e-52
B430306N03Rik	RIKEN cDNA B430306N03 gene	-18.8206	2.91156e-17	-35.3894	9.45571e-38
Ifi204	interferon activated gene 204	-18.8653	6.4489e-31	-47.2368	4.04575e-58
Pyhin1	pyrin and HIN domain family, member 1	-19.1514	4.92121e-24	-20.3753	4.98694e-29
Ly9	lymphocyte antigen 9	-20.8357	8.48535e-41	-136.877	1.59899e-93
Cd72	CD72 antigen	-21.3201	1.62437e-38	-130.615	9.87004e-87
Ccl3	chemokine (C-C motif) ligand 3	-22.186	9.69836e-34	-97.2266	1.25292e-75
Zmynd15	zinc finger, MYND-type containing 15	-23.3823	4.08836e-11	-21.3088	4.3429e-27
Milr1	mast cell immunoglobulin like receptor 1	-23.5361	5.4247e-24	-25.1589	3.15524e-37
Steap4	STEAP family member 4	-23.6137	1.21844e-47	-129.361	1.27218e-110
Cybb	cytochrome b-245, beta polypeptide	-23.848	6.88929e-51	-126.918	1.37483e-90
Gpnmb	glycoprotein (transmembrane) nmb	-24.2344	2.97444e-77	-108.994	1.77363e-136
Spp1	secreted phosphoprotein 1	-26.398	2.2552e-84	-40.617	2.50556e-104
Adgb	androglobin	-28.3902	1.78216e-21	-5.76287	4.42724e-19
Wfdc17	WAP four-disulfide core domain 17	-28.6288	7.03078e-41	-109.368	7.08424e-88
Apoc1	apolipoprotein C-I	-29.1464	1.39268e-72	-33.8088	7.72252e-87
Cd300lf	CD300 molecule like family member F	-30.6492	1.49757e-19	-99.1446	1.08661e-52
AI607873	expressed sequence AI607873	-32.6186	3.14888e-36	-40.5252	1.38465e-56
Cd22	CD22 antigen	-34.5663	2.80235e-29	-34.8783	1.33024e-41
Fcgr4	Fc receptor, IgG, low affinity IV	-37.1091	1.35904e-34	-73.0263	7.25275e-60
AB124611	cDNA sequence AB124611	-45.7098	3.53176e-40	-38.4162	1.99777e-66
Lyz2	lysozyme 2	-50.3733	1.46795e-108	-100.746	7.1331e-140
Hcar2	hydroxycarboxylic acid receptor 2	-51.7659	6.43524e-23	-181.826	1.52181e-52
Itgax	integrin alpha X	-52.2033	3.57584e-71	-158.68	5.93071e-97
Tgm1	transglutaminase 1, K polypeptide	-54.3888	2.88585e-51	-968.748	1.91269e-115
Clec7a	C-type lectin domain family 7, member a	-64.3649	1.20396e-89	-473.097	9.57671e-150
Lilrb4a	leukocyte immunoglobulin-like receptor, subfamily B, member 4A	-66.1932	3.08428e-54	-579.556	2.7676e-108
Cxcl5	chemokine (C-X-C motif) ligand 5	-66.2764	6.10101e-35	-61.7551	4.42375e-57
Rgs1	regulator of G-protein signaling 1	-72.762	5.43989e-29	-32.2766	2.93711e-35
Lgals3	lectin, galactose binding, soluble 3	-108	5.8494e-104	-110.291	3.00248e-129
Lcn2	lipocalin 2	-132.093	2.54092e-107	-3112.95	1.50371e-202
C3	complement component 3	-181.553	5.8799e-123	-233.86	2.31564e-160
