# Supplementary material for: Very early environmental enrichment protects against apoptosis and improves functional recovery from hypoxic–ischemic brain injury
Source: Front Mol Neurosci. 2023 Feb 7;15:1019173. doi: 10.3389/fnmol.2022.1019173 (PMC9942523; doi:10.3389/fnmol.2022.1019173)
Supplement: Supplementary file 7 [file Table_7.XLSX]

## Sheet: Sheet1
Gene_Symbol	Description	Delayed EE-Cortex/Delayed SC-Cortex.fc	Delayed EE-Cortex/Delayed SC-Cortex.raw.pval	Delayed EE-Hippo/Delayed SC-Hippo.fc	Delayed EE-Hippo/Delayed SC-Hippo.raw.pval
C3	complement component 3	-6.66314	1.42946e-16	-4.3786	7.08688e-14
Clec7a	C-type lectin domain family 7, member a	-11.3041	1.69599e-22	-17.9839	3.78838e-37
Itgax	integrin alpha X	-9.5943	1.46845e-09	-30.0031	2.4602e-28
Lyz2	lysozyme 2	-7.307	1.03323e-36	-2.24525	7.74201e-08
Ly9	lymphocyte antigen 9	-6.47341	2.09998e-07	-5.24113	1.72923e-08
Col3a1	collagen, type III, alpha 1	-9.48396	4.03458e-38	-4.11379	2.37252e-15
Ttr	transthyretin	-4.55148	1.89844e-23	-3.88154	2.40761e-20
Prl	prolactin	-11.9457	4.65269e-12	-7.62867	2.14958e-10
1500015O10Rik	RIKEN cDNA 1500015O10 gene	-5.94648	9.86918e-21	-3.23368	3.00296e-15
Gp1bb	glycoprotein Ib, beta polypeptide	-19.3294	1.75867e-72	-2.40788	1.35087e-09
Mfap5	microfibrillar associated protein 5	-6.00786	8.08101e-08	-9.37649	5.91441e-07
Gh	growth hormone	-7.30695	1.4405e-19	-3.14779	6.76131e-09
Col8a2	collagen, type VIII, alpha 2	-6.00932	2.46359e-20	-2.69809	1.51649e-10
Aebp1	AE binding protein 1	-2.5616	4.45913e-10	-2.19438	1.18496e-07
Fmod	fibromodulin	-2.18637	1.08385e-07	-2.1999	1.61659e-07
Kat7	K(lysine) acetyltransferase 7	-2.27315	1.6152e-08	-2.7996	2.19055e-12
Fbxl3	F-box and leucine-rich repeat protein 3	-3.18865	3.93899e-15	-3.02923	5.53618e-14
